# Supplementary material for: Identification of Key Transcription Factors Related to Bacterial Spot Resistance in Pepper through Regulatory Network Analyses
Source: Genes (Basel). 2021 Aug 29;12(9):1351. doi: 10.3390/genes12091351 (PMC8472308; doi:10.3390/genes12091351)
Supplement: Supplementary file 1 [file genes-12-01351-s001.zip]

Archive with 3 entries (3 files):
- genes-1333683-supplementary figures.pdf
- genes-1333683-supplementary methods.pdf
- genes-1333683-Supplementary-Tables.xlsx
