# Supplementary material for: Identification of Key Transcription Factors Related to Bacterial Spot Resistance in Pepper through Regulatory Network Analyses
Source: Genes (Basel). 2021 Aug 29;12(9):1351. doi: 10.3390/genes12091351 (PMC8472308; doi:10.3390/genes12091351)
Supplement: Supplementary file 1 [file genes-12-01351-s001.zip › genes-1333683-Supplementary-Tables.xlsx]

## Sheet: Table S1
Table S1. List of DEGs between VI037601 and ECW at three time points (0, 6 and 24 hpi) post Xcv infection.
Gene	VI037601 vs ECW_log2(FoldChange)			VI037601 vs ECW_gene changes			Homologous gene in A. thaliana	Gene Name in A. thaliana	Annotation in A. thaliana
	0 hpi	6 hpi	24 hpi	0 hpi	6 hpi	24 hpi
Capana01g000018	0.765057	1.29074	1.34122	unchanged	up-regulated	up-regulated	AT1G01050	PPA1	Soluble inorganic pyrophosphatase 1
Capana01g004494	0.0944824	-1.17036	1.18091	unchanged	unchanged	up-regulated	AT1G01050	PPA1	Soluble inorganic pyrophosphatase 1
Capana12g001023	0.476873	1.46101	0.489108	unchanged	up-regulated	unchanged	AT1G01050	PPA1	Soluble inorganic pyrophosphatase 1
Capana01g000605	-0.420551	-0.220818	-1.39233	unchanged	unchanged	down-regulated	AT1G01290	CNX3	Cyclic pyranopterin monophosphate synthase%2C mitochondrial
Capana08g001060	0.0924766	0.0691325	-1.02189	unchanged	unchanged	down-regulated	AT1G01300	APF2	Aspartyl protease family protein 2
Capana05g000788	0.678169	1.2166	-0.278744	unchanged	up-regulated	unchanged	AT1G01420	UGT72B3	UDP-glucosyl transferase 72B3
Capana03g002158	0.329917	1.23714	0.0219054	unchanged	up-regulated	unchanged	AT1G01490	NA	Heavy metal transport/detoxification superfamily protein
Capana08g000978	0.565497	0.557606	-1.27728	unchanged	unchanged	down-regulated	AT1G01500	NA	Uncharacterized protein At1g01500
Capana02g003050	0.469329	0.560784	-1.27729	unchanged	unchanged	down-regulated	AT1G01550	BPS1	Protein BPS1%2C chloroplastic
Capana06g001068	0.0703926	1.2997	0.565278	unchanged	up-regulated	unchanged	AT1G01630	NA	Polyphosphoinositide binding protein%2C putative
Capana10g000774	0.262211	1.06214	-0.395927	unchanged	up-regulated	unchanged	AT1G01650	SPPL4	Signal peptide peptidase-like 4
Capana04g001537	0.499393	1.15723	-0.870401	unchanged	up-regulated	unchanged	AT1G01720	NAC002	NAC domain-containing protein 2
Capana05g000569	0.260221	3.21279	-0.232574	unchanged	up-regulated	unchanged	AT1G01720	NAC002	NAC domain-containing protein 2
Capana06g001739	0.615246	1.19978	-0.649851	unchanged	up-regulated	unchanged	AT1G01720	NAC002	NAC domain-containing protein 2
Capana01g000377	-0.0072658	1.14968	0.138424	unchanged	up-regulated	unchanged	AT1G02000	GAE2	UDP-glucuronate 4-epimerase 2
Capana10g000886	-0.516779	1.99266	-0.839898	unchanged	up-regulated	unchanged	AT1G02065	SPL8	Squamosa promoter-binding-like protein 8
Capana04g000892	0.859306	1.3374	-0.145639	unchanged	up-regulated	unchanged	AT1G02070	NA	At1g02070
Capana06g001613	0.400628	1.46909	-0.666954	unchanged	up-regulated	unchanged	AT1G02130	RABD2A	Ras-related protein RABD2a
Capana05g002132	-0.440984	-0.490499	-1.11813	unchanged	unchanged	down-regulated	AT1G02170	AMC1	MCP1b
Capana06g001952	0.34254	2.36656	1.852	unchanged	up-regulated	up-regulated	AT1G02170	AMC1	MCP1b
Capana01g001449	-0.152	0.240714	-8.01547	unchanged	unchanged	down-regulated	AT1G02205	CER1	Fatty acid hydroxylase superfamily
Capana01g003345	-0.636596	-1.77614	-1.76651	unchanged	down-regulated	down-regulated	AT1G02205	CER1	Fatty acid hydroxylase superfamily
Capana01g003373	1.20665	0.485446	-1.1236	up-regulated	unchanged	unchanged	AT1G02205	CER1	Fatty acid hydroxylase superfamily
Capana12g000026	-0.00235699	2.48976	1.00103	unchanged	up-regulated	up-regulated	AT1G02205	CER1	Fatty acid hydroxylase superfamily
Capana12g000028	-1.69374	0.930315	2.01764	down-regulated	unchanged	up-regulated	AT1G02205	CER1	Fatty acid hydroxylase superfamily
Capana03g001661	-1.02431	-0.264123	0.208671	down-regulated	unchanged	unchanged	AT1G02305	CATHB2	Cathepsin B-like protease 2
Capana01g002809	1.21356	1.94637	0.881642	unchanged	up-regulated	unchanged	AT1G02400	GA2OX6	Gibberellin 2-beta-dioxygenase 6
Capana05g002171	0.130038	-1.72878	-0.80888	unchanged	down-regulated	unchanged	AT1G02460	NA	At1g02460
Capana00g003301	-0.659547	1.88342	0.17701	unchanged	up-regulated	unchanged	AT1G02520	ABCB11	ABC transporter B family member 11
Capana07g000416	0.128899	-1.01165	0.342383	unchanged	down-regulated	unchanged	AT1G02630	ETN8	Equilibrative nucleotide transporter 8
Capana01g002915	0.635958	1.77166	-1.0529	unchanged	up-regulated	down-regulated	AT1G02660	PLIP2	Phospholipase A1 PLIP2%2C chloroplastic
Capana03g003650	1.86549	1.67248	3.16092	up-regulated	up-regulated	up-regulated	AT1G02810	PME7	Probable pectinesterase/pectinesterase inhibitor 7
Capana00g003602	2.1309	1.39479	0.522162	up-regulated	up-regulated	unchanged	AT1G02850	BGLU11	Beta-glucosidase 11
Capana03g003618	0.297428	0.249223	-1.61789	unchanged	unchanged	down-regulated	AT1G02850	BGLU11	Beta-glucosidase 11
Capana12g001617	-0.62694	-1.01684	2.49935	unchanged	unchanged	up-regulated	AT1G03020	GRXS1	Monothiol glutaredoxin-S1
Capana10g001508	6.48782	5.24387	5.23048	up-regulated	up-regulated	up-regulated	AT1G03090	MCCA	Methylcrotonoyl-CoA carboxylase subunit alpha%2C mitochondrial
Capana01g002950	0.809769	4.23838	2.83408	unchanged	up-regulated	unchanged	AT1G03220	NA	Eukaryotic aspartyl protease family protein
Capana01g002957	0.109791	1.69592	-0.0514774	unchanged	up-regulated	unchanged	AT1G03220	NA	Eukaryotic aspartyl protease family protein
Capana01g002961	-0.0588504	-0.285858	1.73354	unchanged	unchanged	up-regulated	AT1G03220	NA	Eukaryotic aspartyl protease family protein
Capana03g000867	1.15478	-0.0435442	2.11043	unchanged	unchanged	up-regulated	AT1G03220	NA	Eukaryotic aspartyl protease family protein
Capana01g002946	-0.58606	-1.55993	0.139269	unchanged	down-regulated	unchanged	AT1G03230	NA	Eukaryotic aspartyl protease family protein
Capana01g002960	-0.00994127	-0.173621	-2.71583	unchanged	unchanged	down-regulated	AT1G03230	NA	Eukaryotic aspartyl protease family protein
Capana01g002963	0.606707	0.485347	1.44025	unchanged	unchanged	up-regulated	AT1G03230	NA	Eukaryotic aspartyl protease family protein
Capana09g001061	2.08709	1.45191	1.86006	up-regulated	unchanged	unchanged	AT1G03310	ISA2	ISA2
Capana05g002360	1.34471	0.909644	0.387497	up-regulated	unchanged	unchanged	AT1G03670	NA	Ankyrin repeat family protein
Capana05g002367	-4.07782	-2.06908	-2.00393	down-regulated	down-regulated	unchanged	AT1G03670	NA	Ankyrin repeat family protein
Capana07g000674	1.89327	0.891284	0.462278	up-regulated	unchanged	unchanged	AT1G03670	NA	Ankyrin repeat family protein
Capana10g000070	-1.21754	-1.73121	-1.35886	down-regulated	down-regulated	down-regulated	AT1G03680	ATHM1	Thioredoxin M1%2C chloroplastic
Capana00g000373	-1.54485	-1.25336	-1.24852	down-regulated	down-regulated	down-regulated	AT1G03780	TPX2	Protein TPX2
Capana09g000587	1.18301	0.717605	-0.533816	up-regulated	unchanged	unchanged	AT1G03780	TPX2	Protein TPX2
Capana09g002421	-1.87043	-2.21193	-4.47589	unchanged	down-regulated	down-regulated	AT1G03780	TPX2	Protein TPX2
Capana10g000338	-1.32343	-0.81938	-1.23653	down-regulated	unchanged	unchanged	AT1G03780	TPX2	Protein TPX2
Capana10g000434	-0.152	0.210541	-1.19131	unchanged	unchanged	down-regulated	AT1G03940	3AT1	Coumaroyl-CoA:anthocyanidin 3-O-glucoside-6''-O-coumaroyltransferase 1
Capana06g003006	0.270287	1.08881	-0.0956828	unchanged	up-regulated	unchanged	AT1G03950	VPS2.3	Vacuolar protein sorting-associated protein 2 homolog 3
Capana00g000799	0.705525	0.288822	1.13135	unchanged	unchanged	up-regulated	AT1G04040	NA	At1g04040/F21M11_2
Capana01g000443	-2.26022	-2.07252	-0.211166	down-regulated	down-regulated	unchanged	AT1G04110	SBT1.2	SDD1
Capana02g001720	NA	2.07366	2.44707	unchanged	up-regulated	unchanged	AT1G04110	SBT1.2	SDD1
Capana09g000830	0.394056	-0.543311	-1.49013	unchanged	unchanged	down-regulated	AT1G04120	ABCC5	MRP5
Capana01g001372	-1.25374	-0.563942	-0.834569	down-regulated	unchanged	unchanged	AT1G04170	EIF2 GAMMA	Eukaryotic translation initiation factor 2 gamma subunit
Capana03g004498	0.116425	0.294256	1.16124	unchanged	unchanged	up-regulated	AT1G04360	ATL1	RING-H2 finger protein ATL1
Capana12g000189	-1.02638	-0.68817	0.138522	down-regulated	unchanged	unchanged	AT1G04540	NA	Calcium-dependent lipid-binding (CaLB domain) family protein
Capana11g000459	-2.57586	0.799063	4.28774	unchanged	unchanged	up-regulated	AT1G04580	AAO4	Benzaldehyde dehydrogenase (NAD(+))
Capana11g000472	-0.103372	1.35013	0.751915	unchanged	up-regulated	unchanged	AT1G04580	AAO4	Benzaldehyde dehydrogenase (NAD(+))
Capana00g000688	1.45572	4.33712	-1.13223	up-regulated	up-regulated	down-regulated	AT1G05010	ACO4	1-aminocyclopropane-1-carboxylate oxidase 4
Capana00g001942	0.407247	1.68647	-1.38749	unchanged	up-regulated	down-regulated	AT1G05010	ACO4	1-aminocyclopropane-1-carboxylate oxidase 4
Capana02g002203	-1.11378	5.92731	-4.89814	unchanged	up-regulated	down-regulated	AT1G05010	ACO4	1-aminocyclopropane-1-carboxylate oxidase 4
Capana09g000540	1.73631	3.55222	-1.07236	up-regulated	up-regulated	down-regulated	AT1G05010	ACO4	1-aminocyclopropane-1-carboxylate oxidase 4
Capana00g002532	-0.0636166	-0.724013	-3.00597	unchanged	unchanged	down-regulated	AT1G05100	MAPKKK18	Mitogen-activated protein kinase kinase kinase 18
Capana07g001507	1.25386	0.67585	-0.0368092	up-regulated	unchanged	unchanged	AT1G05260	PER3	Peroxidase
Capana00g004491	-0.23163	2.62228	-0.621534	unchanged	up-regulated	unchanged	AT1G05280	NA	Protein of unknown function (DUF604)
Capana00g000396	-0.972859	-0.795198	-1.15028	unchanged	unchanged	down-regulated	AT1G05440	NA	C-8 sterol isomerase
Capana00g000626	-1.0275	-0.0131492	-0.891043	down-regulated	unchanged	unchanged	AT1G05440	NA	C-8 sterol isomerase
Capana12g002770	-2.71527	-2.15388	-1.20896	down-regulated	down-regulated	unchanged	AT1G05440	NA	C-8 sterol isomerase
Capana12g000399	0.829476	1.03452	-0.427855	unchanged	up-regulated	unchanged	AT1G05620	URH2	Probable uridine nucleosidase 2
Capana00g003081	-0.678779	5.47921	-1.80484	unchanged	up-regulated	down-regulated	AT1G05680	UGT74E2	Glycosyltransferase (Fragment)
Capana12g000373	1.23576	-0.166837	-2.98103	unchanged	unchanged	down-regulated	AT1G05680	UGT74E2	Glycosyltransferase (Fragment)
Capana12g000374	0.213629	0.143573	-1.80181	unchanged	unchanged	down-regulated	AT1G05680	UGT74E2	Glycosyltransferase (Fragment)
Capana12g000375	-0.0826926	-0.0421675	-1.7674	unchanged	unchanged	down-regulated	AT1G05680	UGT74E2	Glycosyltransferase (Fragment)
Capana06g000131	1.0696	1.21828	-1.89886	unchanged	unchanged	down-regulated	AT1G06180	ATMYB13	Transcription factor MYB13
Capana10g000323	-1.72071	-0.598387	0.578819	down-regulated	unchanged	unchanged	AT1G06290	ACX3	Acyl-coenzyme A oxidase 3%2C peroxisomal
Capana10g000324	-1.84388	-0.453644	0.626273	down-regulated	unchanged	unchanged	AT1G06290	ACX3	Acyl-coenzyme A oxidase 3%2C peroxisomal
Capana02g001777	0.845568	3.01214	4.21389	unchanged	unchanged	up-regulated	AT1G06330	NA	Heavy metal transport/detoxification superfamily protein
Capana03g000351	1.58898	4.00957	0.0106523	unchanged	up-regulated	unchanged	AT1G06340	NA	At1g06340
Capana06g000815	NA	1.47624	5.87528	unchanged	up-regulated	up-regulated	AT1G06340	NA	At1g06340
Capana06g000816	0.303302	1.21536	2.05953	unchanged	up-regulated	unchanged	AT1G06340	NA	At1g06340
Capana00g000701	0.49803	2.30522	0.266126	unchanged	up-regulated	unchanged	AT1G06475	NA	Transmembrane protein
Capana00g002008	0.197664	2.57131	0.824296	unchanged	up-regulated	unchanged	AT1G06620	NA	1-aminocyclopropane-1-carboxylate oxidase homolog 1
Capana03g004491	-0.0333163	1.33369	2.36146	unchanged	up-regulated	up-regulated	AT1G06620	NA	1-aminocyclopropane-1-carboxylate oxidase homolog 1
Capana05g001095	-0.0336832	-0.0747699	-1.20002	unchanged	unchanged	down-regulated	AT1G06620	NA	1-aminocyclopropane-1-carboxylate oxidase homolog 1
Capana06g002106	0.738163	0.977076	1.3313	unchanged	unchanged	up-regulated	AT1G06620	NA	1-aminocyclopropane-1-carboxylate oxidase homolog 1
Capana10g001865	1.15191	0.556293	1.16244	up-regulated	unchanged	up-regulated	AT1G06680	PSBP1	Oxygen-evolving enhancer protein 2-1%2C chloroplastic
Capana03g004563	-1.86567	-0.599798	0.255807	down-regulated	unchanged	unchanged	AT1G06770	DRIP1	E3 ubiquitin protein ligase DRIP1
Capana03g003349	0.242365	0.3494	-1.36936	unchanged	unchanged	down-regulated	AT1G06800	PLA-I{gamma}1	PLA-I(gamma)1
Capana06g000322	-0.0419458	-1.18647	-1.45791	unchanged	unchanged	down-regulated	AT1G06970	CHX14	CHX14
Capana06g002837	1.17595	1.05928	-0.149776	unchanged	up-regulated	unchanged	AT1G06980	NA	6%2C7-dimethyl-8-ribityllumazine synthase
Capana02g001328	1.20926	-0.19226	2.72111	unchanged	unchanged	up-regulated	AT1G07090	LSH6	LSH6
Capana05g002429	1.24149	1.49174	0.670215	up-regulated	up-regulated	unchanged	AT1G07090	LSH6	LSH6
Capana05g002045	1.69034	1.49106	-1.06019	up-regulated	up-regulated	down-regulated	AT1G07160	NA	PP2C-type phosphatase AP2C2
Capana06g000376	0.274584	1.05828	-0.864092	unchanged	up-regulated	unchanged	AT1G07350	SR45A	Serine/arginine-rich splicing factor SR45a
Capana06g000385	0.103057	0.220344	-1.96705	unchanged	unchanged	down-regulated	AT1G07400	HSP17.8	17.8 kDa class I heat shock protein
Capana06g000387	1.254	0.983657	0.947734	up-regulated	unchanged	unchanged	AT1G07400	HSP17.8	17.8 kDa class I heat shock protein
Capana10g001323	0.659908	2.01896	-4.20078	unchanged	up-regulated	down-regulated	AT1G07400	HSP17.8	17.8 kDa class I heat shock protein
Capana00g003839	-0.165498	0.187756	-1.02713	unchanged	unchanged	down-regulated	AT1G07430	AIP1	Protein phosphatase 2C 3
Capana10g001411	1.00901	0.945644	0.167715	up-regulated	unchanged	unchanged	AT1G07510	FTSH10	ATP-dependent zinc metalloprotease FTSH 10%2C mitochondrial
Capana06g002718	0.556737	1.5446	-0.367733	unchanged	up-regulated	unchanged	AT1G07570	APK1A	Protein kinase superfamily protein
Capana06g000421	0.334977	1.24495	0.43919	unchanged	up-regulated	unchanged	AT1G07630	PLL5	PLL5
Capana07g000852	-0.437619	0.104409	2.46323	unchanged	unchanged	up-regulated	AT1G07630	PLL5	PLL5
Capana09g001992	0.118833	1.4741	1.41364	unchanged	up-regulated	up-regulated	AT1G07630	PLL5	PLL5
Capana11g000746	-0.0992059	-0.543112	1.45483	unchanged	unchanged	up-regulated	AT1G07710	NA	Ankyrin repeat family protein
Capana11g000722	0.0501571	-0.0630157	1.3368	unchanged	unchanged	up-regulated	AT1G07720	KCS3	3-ketoacyl-CoA synthase 3
Capana11g000622	-0.0480412	2.33851	0.024133	unchanged	up-regulated	unchanged	AT1G07870	NA	Protein kinase superfamily protein
Capana00g004242	0.56461	1.586	4.2408	unchanged	up-regulated	up-regulated	AT1G07900	LBD1	LBD1
Capana06g002569	0.431656	1.23454	2.86907	unchanged	up-regulated	up-regulated	AT1G07900	LBD1	LBD1
Capana10g001509	8.34454	8.38976	8.19103	up-regulated	up-regulated	up-regulated	AT1G07930	A1	Elongation factor 1-alpha 4
Capana11g000046	-0.539403	-0.311423	-1.5298	unchanged	unchanged	down-regulated	AT1G07930	A1	Elongation factor 1-alpha 4
Capana09g001994	1.70749	0.954328	3.42464	up-regulated	unchanged	up-regulated	AT1G08060	MOM	ATP-dependent helicase family protein
Capana11g002105	-0.679611	-2.85829	-2.88038	unchanged	down-regulated	unchanged	AT1G08070	PCMP-H12	Pentatricopeptide repeat-containing protein At1g08070%2C chloroplastic
Capana11g000210	1.22039	1.05846	1.40834	unchanged	up-regulated	up-regulated	AT1G08230	GAT1	GABA transporter 1
Capana06g000585	0.121522	1.65176	-0.315043	unchanged	up-regulated	unchanged	AT1G08250	ADT6	Arogenate dehydratase
Capana11g000245	0.181606	1.30069	0.937587	unchanged	up-regulated	unchanged	AT1G08250	ADT6	Arogenate dehydratase
Capana12g002619	-1.15452	-0.692853	0.301151	down-regulated	unchanged	unchanged	AT1G08260	POL2A	DNA polymerase epsilon catalytic subunit A
Capana06g000598	0.387768	1.20421	0.577089	unchanged	up-regulated	unchanged	AT1G08280	GALT29A	Beta-1%2C6-galactosyltransferase GALT29A
Capana03g004328	-1.48522	-0.334808	1.11449	down-regulated	unchanged	unchanged	AT1G08300	NVL	No vein-like protein
Capana11g000298	NA	2.67452	5.03143	unchanged	unchanged	up-regulated	AT1G08320	TGA9	Transcription factor TGA9
Capana03g001691	2.48469	-2.60618	4.44644	unchanged	unchanged	up-regulated	AT1G08510	FATB	Palmitoyl-acyl carrier protein thioesterase%2C chloroplastic
Capana05g000452	0.147383	1.84086	-0.744432	unchanged	up-regulated	unchanged	AT1G08630	THA1	Probable low-specificity L-threonine aldolase 1
Capana03g004409	-0.249719	1.96395	0.471927	unchanged	up-regulated	unchanged	AT1G08730	XI-C	Myosin-9
Capana03g003525	0.763122	0.343445	1.2072	unchanged	unchanged	up-regulated	AT1G08880	HTA5	Histone H2A
Capana06g000045	10.2709	9.14092	8.60934	up-regulated	up-regulated	up-regulated	AT1G08880	HTA5	Histone H2A
Capana00g000741	-0.0683677	3.29897	-0.0174974	unchanged	up-regulated	unchanged	AT1G09070	SRC2	Protein SRC2 homolog
Capana04g001929	0.773786	3.03803	0.371505	unchanged	up-regulated	unchanged	AT1G09070	SRC2	Protein SRC2 homolog
Capana08g000135	0.253529	1.0533	-1.03116	unchanged	up-regulated	down-regulated	AT1G09070	SRC2	Protein SRC2 homolog
Capana08g000146	0.539965	2.49592	-0.0326027	unchanged	up-regulated	unchanged	AT1G09070	SRC2	Protein SRC2 homolog
Capana08g001495	1.13325	2.23549	0.85127	up-regulated	up-regulated	unchanged	AT1G09070	SRC2	Protein SRC2 homolog
Capana08g001513	1.99354	3.09982	-1.63491	unchanged	unchanged	down-regulated	AT1G09090	RBOHB	Respiratory burst oxidase homolog protein B
Capana08g001537	0.607996	1.44499	-0.994254	unchanged	up-regulated	unchanged	AT1G09140	SR30	Serine/arginine-rich splicing factor SR30
Capana08g001559	1.08944	1.88211	-1.79111	unchanged	up-regulated	down-regulated	AT1G09155	PP2B15	F-box protein PP2-B15
Capana08g001562	1.01709	2.26439	-0.0655775	up-regulated	up-regulated	unchanged	AT1G09155	PP2B15	F-box protein PP2-B15
Capana05g002163	0.457349	-0.30059	1.1861	unchanged	unchanged	up-regulated	AT1G09380	NA	WAT1-related protein At1g09380
Capana08g001700	1.57266	2.18047	0.561663	unchanged	up-regulated	unchanged	AT1G09560	GLP4	Germin-like protein subfamily 2 member 1
Capana08g001701	0.0777594	1.53804	1.67231	unchanged	up-regulated	up-regulated	AT1G09560	GLP4	Germin-like protein subfamily 2 member 1
Capana06g000256	1.35367	1.29743	0.202754	up-regulated	up-regulated	unchanged	AT1G09575	NA	Calcium uniporter protein 6%2C mitochondrial
Capana04g000847	-0.427495	-0.659121	-1.0326	unchanged	unchanged	down-regulated	AT1G09750	AED3	Aspartyl protease AED3
Capana08g002140	0.270597	2.4018	-0.617952	unchanged	up-regulated	unchanged	AT1G09970	LRR XI-23	Receptor-like protein kinase 7
Capana08g002199	1.8133	-0.522907	0.279318	up-regulated	unchanged	unchanged	AT1G10020	NA	At1g10020
Capana04g000751	-0.152	0.411723	-3.59502	unchanged	unchanged	down-regulated	AT1G10070	BCAT2	Branched-chain-amino-acid aminotransferase 2%2C chloroplastic
Capana05g001864	0.0748693	1.2421	0.495652	unchanged	up-regulated	unchanged	AT1G10140	NA	At1g10140
Capana01g001671	-1.64188	-1.15688	0.14002	down-regulated	down-regulated	unchanged	AT1G10150	PP2A10	Protein PHLOEM PROTEIN 2-LIKE A10
Capana05g001861	0.214455	1.53236	-0.353572	unchanged	up-regulated	unchanged	AT1G10150	PP2A10	Protein PHLOEM PROTEIN 2-LIKE A10
Capana02g001177	-0.364408	1.9299	1.10876	unchanged	up-regulated	up-regulated	AT1G10155	ATPP2-A10	Phloem protein 2-A10
Capana03g003408	-2.81962	-3.795	-3.84771	down-regulated	down-regulated	down-regulated	AT1G10180	EXO84C	Exocyst complex component EXO84C
Capana03g001003	0.611825	1.48713	0.672667	unchanged	up-regulated	unchanged	AT1G10200	WLIM1	WLIM1
Capana02g003083	1.58537	1.42879	-2.18999	unchanged	up-regulated	down-regulated	AT1G10390	NUP98A	Nuclear pore complex protein NUP98A
Capana11g002083	1.53088	0.969514	0.68536	up-regulated	unchanged	unchanged	AT1G10560	PUB18	U-box domain-containing protein 18
Capana11g002166	1.44418	0.963165	-0.0103975	up-regulated	unchanged	unchanged	AT1G10560	PUB18	U-box domain-containing protein 18
Capana11g002169	1.75215	0.985146	0.997235	up-regulated	unchanged	unchanged	AT1G10560	PUB18	U-box domain-containing protein 18
Capana03g000975	NA	2.63204	-2.91456	unchanged	unchanged	down-regulated	AT1G10585	BHLH167	Transcription factor bHLH167
Capana08g000056	0.413909	1.09904	-2.00756	unchanged	up-regulated	down-regulated	AT1G10740	NA	Alpha/beta-Hydrolases superfamily protein
Capana11g001230	0.11757	1.22931	-0.211659	unchanged	up-regulated	unchanged	AT1G10740	NA	Alpha/beta-Hydrolases superfamily protein
Capana08g001925	0.386528	-0.319834	1.1185	unchanged	unchanged	up-regulated	AT1G10780	NA	F-box/RNI-like superfamily protein
Capana09g000510	-1.11378	2.6916	2.56893	unchanged	unchanged	up-regulated	AT1G10920	LOV1	Putative inactive disease susceptibility protein LOV1
Capana00g004874	0.157865	0.360433	1.63102	unchanged	unchanged	up-regulated	AT1G10950	TMN1	Transmembrane 9 superfamily member 1
Capana00g001265	8.38206	8.76969	7.23569	up-regulated	up-regulated	up-regulated	AT1G11040	NA	DNAJ chaperone C-terminal domain-containing protein
Capana04g001586	1.05341	4.17107	-0.659928	unchanged	up-regulated	unchanged	AT1G11050	NA	Probable receptor-like protein kinase At1g11050
Capana02g001846	0.818049	2.89146	-0.843251	unchanged	up-regulated	unchanged	AT1G11310	MLO2	MLO-like protein 2
Capana02g002108	0.364716	1.51653	-0.281662	unchanged	up-regulated	unchanged	AT1G11330	NA	G-type lectin S-receptor-like serine/threonine-protein kinase At1g11330
Capana02g002119	0.317876	0.350243	1.05403	unchanged	unchanged	up-regulated	AT1G11330	NA	G-type lectin S-receptor-like serine/threonine-protein kinase At1g11330
Capana02g002120	0.353391	1.58524	3.57976	unchanged	up-regulated	unchanged	AT1G11330	NA	G-type lectin S-receptor-like serine/threonine-protein kinase At1g11330
Capana02g002122	2.91868	1.94631	2.10392	up-regulated	up-regulated	up-regulated	AT1G11330	NA	G-type lectin S-receptor-like serine/threonine-protein kinase At1g11330
Capana02g002123	1.08439	1.88365	1.19793	up-regulated	up-regulated	up-regulated	AT1G11330	NA	G-type lectin S-receptor-like serine/threonine-protein kinase At1g11330
Capana05g000771	2.41363	1.17839	3.87008	unchanged	up-regulated	up-regulated	AT1G11330	NA	G-type lectin S-receptor-like serine/threonine-protein kinase At1g11330
Capana07g001600	0.0804834	-0.802455	-1.518	unchanged	unchanged	down-regulated	AT1G11360	NA	AT1G11360 protein
Capana02g002617	0.339459	1.58395	-0.20107	unchanged	up-regulated	unchanged	AT1G11390	NA	Protein kinase superfamily protein
Capana02g002154	0.601261	1.58646	1.72205	unchanged	up-regulated	up-regulated	AT1G11545	XTH8	Xyloglucan endotransglucosylase/hydrolase
Capana02g002159	2.25595	0.383134	1.68886	unchanged	unchanged	up-regulated	AT1G11580	ATPMEPCRA	methylesterase PCR A
Capana02g002169	-0.128296	-2.01167	-0.47372	unchanged	down-regulated	unchanged	AT1G11600	CYP77B1	Cytochrome P450 like protein
Capana02g002190	0.377406	0.215035	-1.03708	unchanged	unchanged	down-regulated	AT1G11700	NA	At1g11700
Capana06g001632	0.352466	1.2461	-0.680411	unchanged	up-regulated	unchanged	AT1G11755	LEW1	Undecaprenyl pyrophosphate synthetase family protein
Capana02g002205	-0.957833	1.18767	-0.848836	unchanged	up-regulated	unchanged	AT1G11790	ADT1	Arogenate dehydratase
Capana02g002238	NA	5.38922	-3.26537	unchanged	up-regulated	down-regulated	AT1G11925	NA	F12F1.21 protein
Capana01g000541	1.05479	0.540157	-0.226336	up-regulated	unchanged	unchanged	AT1G12110	NPF6.3	NRT1.1
Capana12g002892	0.670613	1.91003	-0.922783	unchanged	up-regulated	unchanged	AT1G12150	NA	WEB family protein At1g12150
Capana01g000522	-0.281709	4.03748	-2.84426	unchanged	up-regulated	down-regulated	AT1G12240	BFRUCT4	Acid beta-fructofuranosidase 4%2C vacuolar
Capana01g000516	1.22234	0.853515	0.357536	up-regulated	unchanged	unchanged	AT1G12250	TL20.3	Thylakoid lumenal protein TL20.3%2C chloroplastic
Capana01g000392	0.186755	1.19412	0.0772561	unchanged	up-regulated	unchanged	AT1G12360	KEU	SNARE-interacting protein KEULE
Capana01g000349	0.133647	-0.579542	1.0109	unchanged	unchanged	up-regulated	AT1G12570	NA	At1g12570
Capana01g001351	0.177263	2.68255	-0.162897	unchanged	up-regulated	unchanged	AT1G12600	UTR4	UDP-galactose/UDP-glucose transporter 4
Capana12g001160	2.05735	0.383563	0.414033	up-regulated	unchanged	unchanged	AT1G12640	LPLAT1	Lysophospholipid acyltransferase 1
Capana03g000323	0.0443232	-1.13634	-0.462773	unchanged	down-regulated	unchanged	AT1G12663	NA	Thionin-like protein 2
Capana12g001161	0.312893	1.35501	-0.538742	unchanged	up-regulated	unchanged	AT1G12710	AtPP2-A12	phloem protein 2-A12
Capana01g000276	-0.827839	-4.82553	1.23287	unchanged	down-regulated	unchanged	AT1G12780	UGE1	Bifunctional UDP-glucose 4-epimerase and UDP-xylose 4-epimerase 1
Capana00g002556	1.1349	2.57416	1.00011	unchanged	up-regulated	up-regulated	AT1G12940	NRT2.5	High affinity nitrate transporter 2.5
Capana03g001320	-0.915755	3.73477	-0.0780347	unchanged	up-regulated	unchanged	AT1G13195	NA	At1g13195
Capana01g004260	1.9709	0.723221	2.60314	up-regulated	unchanged	unchanged	AT1G13330	HOP2	Homologous-pairing protein 2 homolog
Capana01g004321	1.22614	0.958867	3.20487	up-regulated	unchanged	up-regulated	AT1G13330	HOP2	Homologous-pairing protein 2 homolog
Capana11g002270	0.555248	2.13104	1.07006	unchanged	up-regulated	up-regulated	AT1G13340	NA	Regulator of Vps4 activity in the MVB pathway protein
Capana11g002160	0.985043	3.65386	-0.47625	unchanged	up-regulated	unchanged	AT1G13530	NA	Protein of unknown function (DUF1262)
Capana11g001965	0.352095	1.14734	-0.623205	unchanged	up-regulated	unchanged	AT1G13740	AFP2	AFP2
Capana06g000415	0.268218	1.268	1.61037	unchanged	up-regulated	up-regulated	AT1G13790	FDM4	Factor of DNA methylation 4
Capana11g001942	-0.155249	-0.256967	-1.68213	unchanged	unchanged	down-regulated	AT1G13820	NA	Alpha/beta-Hydrolases superfamily protein
Capana11g001856	0.563432	1.28159	0.331819	unchanged	up-regulated	unchanged	AT1G14060	NA	F7A19.14 protein
Capana11g001807	2.78364	3.66807	0.65822	up-regulated	up-regulated	unchanged	AT1G14140	PUMP3	Mitochondrial uncoupling protein 3
Capana07g000079	-0.170555	0.39472	-1.97906	unchanged	unchanged	down-regulated	AT1G14220	NA	F7A19.32 protein
Capana07g000080	-1.78318	0.24482	0.732429	down-regulated	unchanged	unchanged	AT1G14220	NA	F7A19.32 protein
Capana11g001694	0.536975	2.49966	-0.0529354	unchanged	up-regulated	unchanged	AT1G14290	SBH2	SBH2
Capana11g001615	0.363461	-0.894123	-1.63452	unchanged	unchanged	down-regulated	AT1G14430	NA	F14L17.20 protein
Capana00g004268	1.16772	1.76185	3.29272	unchanged	up-regulated	up-regulated	AT1G14550	PER5	Peroxidase 5
Capana00g004269	0.504022	3.13677	1.03244	unchanged	up-regulated	up-regulated	AT1G14550	PER5	Peroxidase 5
Capana02g000568	2.14192	2.14093	2.4386	up-regulated	up-regulated	up-regulated	AT1G14550	PER5	Peroxidase 5
Capana03g001834	2.32134	3.38659	1.95348	up-regulated	up-regulated	up-regulated	AT1G14550	PER5	Peroxidase 5
Capana03g001836	0.161072	1.87074	0.987419	unchanged	up-regulated	unchanged	AT1G14550	PER5	Peroxidase 5
Capana03g001837	2.58466	3.35868	2.43541	up-regulated	up-regulated	up-regulated	AT1G14550	PER5	Peroxidase 5
Capana03g001838	2.38994	3.45247	1.57552	up-regulated	up-regulated	up-regulated	AT1G14550	PER5	Peroxidase 5
Capana03g004265	0.195562	1.62988	0.514737	unchanged	up-regulated	unchanged	AT1G14780	NA	MACPF domain-containing protein At1g14780
Capana00g000734	-0.555388	4.29648	-0.247084	unchanged	up-regulated	unchanged	AT1G15110	NA	Phosphatidyl serine synthase family protein
Capana11g002353	2.70477	-0.616076	0.880234	up-regulated	unchanged	unchanged	AT1G15150	DTX10	Protein DETOXIFICATION 10
Capana05g001133	0.0502539	0.260743	-2.97297	unchanged	unchanged	down-regulated	AT1G15170	DTX12	Protein DETOXIFICATION
Capana10g001095	-2.06702	-1.01582	1.15492	down-regulated	down-regulated	unchanged	AT1G15190	FLA19	Fasciclin-like arabinogalactan protein 19
Capana12g001970	0.190996	1.53528	-0.231314	unchanged	up-regulated	unchanged	AT1G15190	FLA19	Fasciclin-like arabinogalactan protein 19
Capana00g002187	-1.07651	-0.363195	-0.465647	down-regulated	unchanged	unchanged	AT1G15330	PV42A	SNF1-related protein kinase regulatory subunit gamma-like PV42a
Capana06g001287	-1.32666	1.48945	0.471797	unchanged	up-regulated	unchanged	AT1G15460	BOR4	BOR4
Capana03g004013	1.0374	4.07271	0.241894	up-regulated	up-regulated	unchanged	AT1G15520	ABCG40	ABC transporter G family member 40
Capana03g004014	-0.245022	1.32477	0.267111	unchanged	up-regulated	unchanged	AT1G15520	ABCG40	ABC transporter G family member 40
Capana05g002266	0.0240749	2.88946	0.238287	unchanged	up-regulated	unchanged	AT1G15520	ABCG40	ABC transporter G family member 40
Capana12g000032	0.978143	1.08053	2.57743	unchanged	up-regulated	up-regulated	AT1G15520	ABCG40	ABC transporter G family member 40
Capana12g000324	0.298416	2.69489	-1.32086	unchanged	up-regulated	unchanged	AT1G15520	ABCG40	ABC transporter G family member 40
Capana03g000366	-0.464569	-1.27588	2.24414	unchanged	down-regulated	up-regulated	AT1G15550	GA3OX1	Gibberellin 3-beta-dioxygenase 1
Capana05g001980	NA	2.64513	-1.0877	unchanged	unchanged	down-regulated	AT1G15550	GA3OX1	Gibberellin 3-beta-dioxygenase 1
Capana08g001604	-1.28648	2.36589	0.944627	down-regulated	up-regulated	unchanged	AT1G15690	AVP1	VHP1
Capana00g001596	-0.085112	1.27836	0.666531	unchanged	up-regulated	unchanged	AT1G15710	TYRAAT2	Arogenate dehydrogenase 2%2C chloroplastic
Capana09g001606	0.298493	2.82985	0.534499	unchanged	up-regulated	unchanged	AT1G15710	TYRAAT2	Arogenate dehydrogenase 2%2C chloroplastic
Capana01g000877	-1.38379	-0.185581	0.0357448	down-regulated	unchanged	unchanged	AT1G15750	TPL	Protein TOPLESS
Capana06g001094	-0.714774	1.9613	-0.747511	unchanged	up-regulated	unchanged	AT1G16060	ADAP	AP2-like ethylene-responsive transcription factor At1g16060
Capana00g000038	5.65308	-1.65902	-2.43645	up-regulated	unchanged	unchanged	AT1G16260	WAKL8	Wall-associated receptor kinase-like 8
Capana10g000224	0.383984	1.48759	-0.88006	unchanged	up-regulated	unchanged	AT1G16300	GAPCP2	Glyceraldehyde-3-phosphate dehydrogenase GAPCP2%2C chloroplastic
Capana05g002336	-1.00854	-1.68162	0.714677	down-regulated	down-regulated	unchanged	AT1G16390	44472	Organic cation/carnitine transporter 3
Capana10g000211	0.213238	1.86876	0.175219	unchanged	up-regulated	unchanged	AT1G16670	CRPK1	Cold-responsive protein kinase 1
Capana10g001837	0.0315263	0.221557	-1.06837	unchanged	unchanged	down-regulated	AT1G16670	CRPK1	Cold-responsive protein kinase 1
Capana03g001057	1.01002	2.59283	-1.01946	unchanged	up-regulated	unchanged	AT1G16770	NA	F17F16.3 protein
Capana03g000011	-3.08541	-0.224079	0.81505	down-regulated	unchanged	unchanged	AT1G16800	NA	P-loop containing nucleoside triphosphate hydrolases superfamily protein
Capana02g001628	NA	1.17231	-4.54898	unchanged	unchanged	down-regulated	AT1G17020	SRG1	Protein SRG1
Capana02g001630	0.294368	-0.0678716	-1.64357	unchanged	unchanged	down-regulated	AT1G17020	SRG1	Protein SRG1
Capana02g001631	2.25887	0.673372	1.18913	up-regulated	unchanged	up-regulated	AT1G17020	SRG1	Protein SRG1
Capana02g001632	1.67002	1.23456	1.74421	up-regulated	unchanged	up-regulated	AT1G17020	SRG1	Protein SRG1
Capana02g001634	-0.221595	-1.02585	-3.10999	unchanged	unchanged	down-regulated	AT1G17020	SRG1	Protein SRG1
Capana00g003106	0.253259	6.18407	-2.10736	unchanged	up-regulated	down-regulated	AT1G17180	GSTU25	Glutathione S-transferase U25
Capana07g002006	0.230211	-0.276458	-1.34427	unchanged	unchanged	down-regulated	AT1G17180	GSTU25	Glutathione S-transferase U25
Capana03g000103	0.0750877	1.46177	-0.0529425	unchanged	up-regulated	unchanged	AT1G17420	LOX3	Lipoxygenase 3%2C chloroplastic
Capana06g001208	NA	5.24313	0.963136	unchanged	up-regulated	unchanged	AT1G17640	NA	RNA-binding (RRM/RBD/RNP motifs) family protein
Capana05g001759	-0.0168786	1.26463	2.76732	unchanged	up-regulated	up-regulated	AT1G17840	ABCG11	ABC transporter G family member 11
Capana05g001760	1.05752	1.16214	2.60229	up-regulated	up-regulated	up-regulated	AT1G17840	ABCG11	ABC transporter G family member 11
Capana08g002050	0.273545	-0.783311	1.05201	unchanged	unchanged	up-regulated	AT1G17840	ABCG11	ABC transporter G family member 11
Capana08g002054	0.162754	3.04796	-2.78748	unchanged	up-regulated	down-regulated	AT1G17840	ABCG11	ABC transporter G family member 11
Capana08g002055	NA	2.20508	-3.48515	unchanged	up-regulated	down-regulated	AT1G17840	ABCG11	ABC transporter G family member 11
Capana03g001420	-0.77953	2.68058	2.54213	unchanged	up-regulated	up-regulated	AT1G17860	KTI2	Kunitz trypsin inhibitor 2
Capana03g001423	0.0579847	0.203706	1.67441	unchanged	unchanged	up-regulated	AT1G17860	KTI2	Kunitz trypsin inhibitor 2
Capana03g001484	-0.0224353	2.36652	0.680304	unchanged	up-regulated	unchanged	AT1G17860	KTI2	Kunitz trypsin inhibitor 2
Capana03g001486	0.7856	2.79154	-0.405847	unchanged	up-regulated	unchanged	AT1G17860	KTI2	Kunitz trypsin inhibitor 2
Capana03g001487	-0.787387	-1.9918	-0.755283	unchanged	down-regulated	unchanged	AT1G17860	KTI2	Kunitz trypsin inhibitor 2
Capana03g001488	-0.0586166	0.397015	-6.11279	unchanged	unchanged	down-regulated	AT1G17860	KTI2	Kunitz trypsin inhibitor 2
Capana03g001489	0.128837	3.29041	2.314	unchanged	up-regulated	up-regulated	AT1G17860	KTI2	Kunitz trypsin inhibitor 2
Capana05g002309	0.425102	1.27807	-4.14876	unchanged	unchanged	down-regulated	AT1G17860	KTI2	Kunitz trypsin inhibitor 2
Capana06g000844	NA	5.71309	-0.107927	unchanged	up-regulated	unchanged	AT1G17860	KTI2	Kunitz trypsin inhibitor 2
Capana00g004394	-1.12541	-1.03978	-0.767367	down-regulated	down-regulated	unchanged	AT1G17970	NA	At1g17970/F2H15_16
Capana08g001810	-1.11378	4.88051	-3.09303	unchanged	up-regulated	unchanged	AT1G17990	NA	Putative 12-oxophytodienoate reductase-like protein 2B
Capana03g000732	-0.249047	-0.498706	1.4431	unchanged	unchanged	up-regulated	AT1G18090	NA	5'-3' exonuclease family protein
Capana03g001546	-1.31714	-3.03169	0.3722	down-regulated	down-regulated	unchanged	AT1G18330	RVE7	Protein REVEILLE 7
Capana03g000720	0.545362	1.13147	0.878107	unchanged	up-regulated	unchanged	AT1G18370	KIN7A	Kinesin-like protein KIN-7A
Capana00g002621	-1.11378	4.76004	-0.336393	unchanged	up-regulated	unchanged	AT1G18390	NA	Protein kinase superfamily protein
Capana03g000716	0.405359	2.14803	0.963767	unchanged	up-regulated	unchanged	AT1G18390	NA	Protein kinase superfamily protein
Capana03g000717	0.470328	1.40875	-0.0787522	unchanged	up-regulated	unchanged	AT1G18390	NA	Protein kinase superfamily protein
Capana12g002053	-1.12918	-0.784713	-0.3037	down-regulated	unchanged	unchanged	AT1G18390	NA	Protein kinase superfamily protein
Capana03g000955	1.48119	3.02315	-0.164506	up-regulated	up-regulated	unchanged	AT1G18530	CML15	Probable calcium-binding protein CML15
Capana03g000824	0.133057	0.385789	1.51193	unchanged	unchanged	up-regulated	AT1G18670	IBS1	Protein kinase superfamily protein
Capana04g001310	1.41847	2.04016	0.135731	up-regulated	up-regulated	unchanged	AT1G18740	NA	At1g18740/F6A14_15
Capana08g001841	1.26054	1.84211	0.0817068	up-regulated	up-regulated	unchanged	AT1G18740	NA	At1g18740/F6A14_15
Capana01g004216	1.28632	0.207444	1.65572	up-regulated	unchanged	up-regulated	AT1G18800	NRP2	NRP2
Capana00g000472	1.03255	0.884282	-0.901314	up-regulated	unchanged	unchanged	AT1G18970	GLP1	Germin-like protein subfamily T member 1
Capana03g001050	1.80274	0.272266	3.03555	unchanged	unchanged	up-regulated	AT1G18980	NA	At1g18980
Capana03g001052	0.127488	-0.0855012	2.63047	unchanged	unchanged	up-regulated	AT1G18980	NA	At1g18980
Capana09g000150	2.20518	5.65442	2.87368	unchanged	up-regulated	unchanged	AT1G19110	NA	Inter-alpha-trypsin inhibitor heavy chain-like protein
Capana07g000750	1.16852	2.371	-1.09213	up-regulated	up-regulated	down-regulated	AT1G19180	TIFY10A	TIFY10A
Capana09g000144	0.207488	2.71973	-0.605724	unchanged	up-regulated	unchanged	AT1G19180	TIFY10A	TIFY10A
Capana00g002968	1.16616	0.681467	-0.127995	up-regulated	unchanged	unchanged	AT1G19190	CXE1	Probable carboxylesterase 1
Capana03g003686	0.100172	0.255509	1.049	unchanged	unchanged	up-regulated	AT1G19190	CXE1	Probable carboxylesterase 1
Capana09g000142	1.31552	1.92166	-0.862214	up-regulated	unchanged	unchanged	AT1G19210	ERF017	Ethylene-responsive transcription factor ERF017
Capana07g000596	-0.208067	1.36273	0.975388	unchanged	up-regulated	unchanged	AT1G19230	RBOHE	Respiratory burst oxidase homolog protein E
Capana07g000816	1.06024	5.42035	-0.170352	unchanged	up-regulated	unchanged	AT1G19250	FMO1	Probable flavin-containing monooxygenase 1
Capana08g002818	-1.3733	-1.53544	1.13304	down-regulated	down-regulated	up-regulated	AT1G19250	FMO1	Probable flavin-containing monooxygenase 1
Capana08g002819	3.76379	-1.26465	1.36987	up-regulated	unchanged	unchanged	AT1G19250	FMO1	Probable flavin-containing monooxygenase 1
Capana08g002027	1.29608	1.38932	0.68683	up-regulated	up-regulated	unchanged	AT1G19270	DA1	DA1
Capana04g000322	-0.142224	-0.48776	1.0979	unchanged	unchanged	up-regulated	AT1G19630	CYP722A1	Cytochrome P450%2C family 722%2C subfamily A%2C polypeptide 1
Capana04g001382	-0.44389	-0.478005	-1.69457	unchanged	unchanged	down-regulated	AT1G19630	CYP722A1	Cytochrome P450%2C family 722%2C subfamily A%2C polypeptide 1
Capana04g000320	-0.284191	0.731385	-2.44535	unchanged	unchanged	down-regulated	AT1G19640	JMT	Jasmonate O-methyltransferase
Capana10g002438	0.481717	0.223743	-1.32872	unchanged	unchanged	down-regulated	AT1G19715	JAL3	Jacalin-related lectin 3
Capana00g000130	0.109544	0.0398798	1.61736	unchanged	unchanged	up-regulated	AT1G19850	ARF5	Auxin response factor
Capana04g000259	0.0385112	-0.0035694	1.62333	unchanged	unchanged	up-regulated	AT1G19850	ARF5	Auxin response factor
Capana04g000255	1.08111	1.00292	0.708626	up-regulated	up-regulated	unchanged	AT1G19880	NA	Regulator of chromosome condensation (RCC1) family protein
Capana12g002489	0.805839	2.38741	1.93329	unchanged	up-regulated	unchanged	AT1G20140	ASK4	SK4
Capana01g001611	1.23597	1.41331	1.7373	up-regulated	up-regulated	up-regulated	AT1G20160	CRSP	CO(2)-response secreted protease
Capana04g000153	-0.263379	-0.327573	1.53501	unchanged	unchanged	up-regulated	AT1G20190	EXPA11	Expansin-A11
Capana08g002792	-0.324402	-0.736304	-1.343	unchanged	unchanged	down-regulated	AT1G20440	COR47	RD17
Capana01g001614	-0.472762	1.27017	3.69655	unchanged	up-regulated	up-regulated	AT1G20480	4CLL2	4-coumarate--CoA ligase-like 2
Capana12g000575	0.00694819	1.11642	-0.993925	unchanged	up-regulated	unchanged	AT1G20510	4CLL5	4-coumarate--CoA ligase-like 5
Capana02g002475	0.653092	2.28096	-0.906905	unchanged	up-regulated	unchanged	AT1G20560	AAE1	Probable acyl-activating enzyme 1%2C peroxisomal
Capana01g002782	0.260896	0.90639	-1.07366	unchanged	unchanged	down-regulated	AT1G20780	PUB44	RING-type E3 ubiquitin transferase
Capana03g001954	0.632993	1.10313	-0.175622	unchanged	up-regulated	unchanged	AT1G20780	PUB44	RING-type E3 ubiquitin transferase
Capana12g000545	-0.290012	-0.215012	-1.63059	unchanged	unchanged	down-regulated	AT1G20823	ATL80	RING-H2 finger protein ATL80
Capana04g000034	0.955393	2.00335	-0.80096	unchanged	up-regulated	unchanged	AT1G20925	PILS1	Protein PIN-LIKES 1
Capana04g000020	1.3458	2.7164	-0.0227314	up-regulated	up-regulated	unchanged	AT1G21010	NA	At1g21010
Capana08g001987	0.06127	0.353301	-1.09112	unchanged	unchanged	down-regulated	AT1G21200	NA	F16F4.11 protein
Capana03g003639	1.37893	2.64598	0.801619	unchanged	up-regulated	unchanged	AT1G21230	WAK5	Wall-associated receptor kinase 5
Capana04g000426	1.41833	0.471317	1.02081	up-regulated	unchanged	unchanged	AT1G21240	WAK3	Wall-associated receptor kinase 3
Capana00g000053	-0.860247	0.860202	2.82846	unchanged	unchanged	up-regulated	AT1G21270	WAK2	Wall-associated receptor kinase 2
Capana00g001988	-0.0203283	0.796311	3.08452	unchanged	unchanged	up-regulated	AT1G21270	WAK2	Wall-associated receptor kinase 2
Capana06g002784	-1.2656	0.992925	2.88821	unchanged	unchanged	up-regulated	AT1G21270	WAK2	Wall-associated receptor kinase 2
Capana12g002195	1.33115	1.21025	5.19612	unchanged	up-regulated	up-regulated	AT1G21270	WAK2	Wall-associated receptor kinase 2
Capana00g003322	-0.791768	0.175212	2.82869	unchanged	unchanged	up-regulated	AT1G21310	EXT3	Extensin-3
Capana04g001372	-0.606402	0.776698	3.27964	unchanged	unchanged	up-regulated	AT1G21310	EXT3	Extensin-3
Capana04g001507	0.216074	1.20797	-0.010396	unchanged	up-regulated	unchanged	AT1G21380	TOL3	TOM1-like protein 3
Capana04g001513	-0.0707213	-0.820849	-2.64389	unchanged	unchanged	down-regulated	AT1G21400	NA	Thiamin diphosphate-binding fold (THDP-binding) superfamily protein
Capana04g001460	-0.449711	-1.5169	-1.90605	unchanged	down-regulated	down-regulated	AT1G21460	SWEET1	Bidirectional sugar transporter SWEET1
Capana06g001685	0.346301	-1.24985	1.23448	unchanged	down-regulated	up-regulated	AT1G21460	SWEET1	Bidirectional sugar transporter SWEET1
Capana04g002508	-0.182275	-0.385111	-1.45019	unchanged	unchanged	down-regulated	AT1G21540	AEE9	Probable acyl-activating enzyme 9
Capana00g003134	0.211539	2.70352	-0.159933	unchanged	up-regulated	unchanged	AT1G21550	CML44	Probable calcium-binding protein CML44
Capana00g003138	0.0533704	2.17545	-0.11656	unchanged	up-regulated	unchanged	AT1G21550	CML44	Probable calcium-binding protein CML44
Capana04g002109	2.49378	2.51963	0.179909	up-regulated	unchanged	unchanged	AT1G21910	ERF012	DREB26
Capana07g001523	0.183384	1.51994	3.14445	unchanged	up-regulated	up-regulated	AT1G22130	AGL104	Agamous-like MADS-box protein AGL104
Capana08g002037	0.295281	1.44853	-0.143608	unchanged	up-regulated	unchanged	AT1G22280	PAPP2C	Phytochrome-associated protein phosphatase type 2C
Capana08g002044	1.28501	1.32639	1.01273	up-regulated	up-regulated	up-regulated	AT1G22340	UGT85A7	UDP-glycosyltransferase 85A7
Capana11g001934	-1.68476	3.78263	2.37863	unchanged	unchanged	up-regulated	AT1G22340	UGT85A7	UDP-glycosyltransferase 85A7
Capana04g001037	-2.18165	1.45988	2.0971	unchanged	up-regulated	up-regulated	AT1G22360	UGT85A2	UDP-glycosyltransferase 85A2
Capana04g001036	-1.11378	-1.65902	-4.80389	unchanged	unchanged	down-regulated	AT1G22380	UGT85A3	Glycosyltransferase (Fragment)
Capana03g002250	0.0747559	1.37915	-1.36851	unchanged	up-regulated	down-regulated	AT1G22400	UGT85A1	UDP-glycosyltransferase 85A1
Capana08g002045	-1.20243	-1.47961	0.401974	unchanged	down-regulated	unchanged	AT1G22400	UGT85A1	UDP-glycosyltransferase 85A1
Capana08g002046	0.763339	1.97511	0.571436	unchanged	up-regulated	unchanged	AT1G22400	UGT85A1	UDP-glycosyltransferase 85A1
Capana04g000998	0.116631	1.04419	0.399442	unchanged	up-regulated	unchanged	AT1G22410	NA	Phospho-2-dehydro-3-deoxyheptonate aldolase
Capana04g000980	0.615571	0.591877	1.64557	unchanged	unchanged	up-regulated	AT1G22430	NA	Alcohol dehydrogenase-like 1
Capana12g000967	2.4307	1.07797	0.714134	up-regulated	unchanged	unchanged	AT1G22640	MYB3	MYB3
Capana04g001235	-2.38036	4.41385	-0.261887	unchanged	up-regulated	unchanged	AT1G22750	NA	AT1G22750 protein
Capana00g000099	-1.23004	-1.99566	1.36281	unchanged	down-regulated	unchanged	AT1G23090	SULTR3%3B3	Probable sulfate transporter 3.3
Capana11g001241	-0.16149	1.16028	0.882777	unchanged	up-regulated	unchanged	AT1G23390	NA	F-box/Kelch repeat-containing F-box family protein
Capana03g000963	0.857084	1.59682	0.584458	unchanged	up-regulated	unchanged	AT1G23710	NA	At1g23710
Capana07g001866	0.86807	1.89688	0.450253	unchanged	up-regulated	unchanged	AT1G23710	NA	At1g23710
Capana01g001689	1.02874	0.109595	-0.164637	up-regulated	unchanged	unchanged	AT1G23790	NA	At1g23790
Capana10g001726	0.0963767	1.97604	-2.16644	unchanged	up-regulated	down-regulated	AT1G23980	ATL47	RING-H2 finger protein ATL47
Capana03g004441	0.576553	0.465378	2.69729	unchanged	unchanged	up-regulated	AT1G24020	MLP423	MLP-like protein 423
Capana03g004448	1.83562	1.45052	2.36347	unchanged	unchanged	up-regulated	AT1G24020	MLP423	MLP-like protein 423
Capana11g001383	1.08621	-0.551588	-0.267386	up-regulated	unchanged	unchanged	AT1G24020	MLP423	MLP-like protein 423
Capana08g000768	0.651051	3.17692	-0.273132	unchanged	up-regulated	unchanged	AT1G24140	3MMP	Metalloendoproteinase 3-MMP
Capana01g004453	1.04309	1.89219	-0.191028	unchanged	up-regulated	unchanged	AT1G24267	NA	Protein of unknown function (DUF1664)
Capana03g001350	1.59022	-0.11378	-0.320897	up-regulated	unchanged	unchanged	AT1G24360	NA	3-oxoacyl-
Capana08g002071	NA	6.56634	-3.69925	unchanged	up-regulated	unchanged	AT1G24420	NA	F21J9.8
Capana03g001306	0.444277	-0.2801	-1.03981	unchanged	unchanged	down-regulated	AT1G24480	NA	F21J9.14
Capana00g003787	-0.10201	-0.140576	-1.20554	unchanged	unchanged	down-regulated	AT1G25250	AtIDD16	IDD16
Capana12g001930	0.139946	1.30408	-0.869907	unchanged	up-regulated	unchanged	AT1G25270	NA	WAT1-related protein At1g25270
Capana04g000029	-0.384853	0.0902732	1.0907	unchanged	unchanged	up-regulated	AT1G25360	PCMP-H74	Pentatricopeptide repeat-containing protein At1g25360
Capana00g002626	0.28079	1.45011	0.103644	unchanged	up-regulated	unchanged	AT1G25390	LRK10L-1.1	LEAF RUST 10 DISEASE-RESISTANCE LOCUS RECEPTOR-LIKE PROTEIN KINASE-like 1.1
Capana00g002628	0.911429	1.29098	1.8818	unchanged	up-regulated	up-regulated	AT1G25390	LRK10L-1.1	LEAF RUST 10 DISEASE-RESISTANCE LOCUS RECEPTOR-LIKE PROTEIN KINASE-like 1.1
Capana00g002629	-0.313042	1.01526	-0.125608	unchanged	up-regulated	unchanged	AT1G25390	LRK10L-1.1	LEAF RUST 10 DISEASE-RESISTANCE LOCUS RECEPTOR-LIKE PROTEIN KINASE-like 1.1
Capana00g002630	-1.67896	0.911498	1.50143	unchanged	unchanged	up-regulated	AT1G25390	LRK10L-1.1	LEAF RUST 10 DISEASE-RESISTANCE LOCUS RECEPTOR-LIKE PROTEIN KINASE-like 1.1
Capana05g000590	1.84037	2.91788	-0.0387927	unchanged	up-regulated	unchanged	AT1G25510	NA	Eukaryotic aspartyl protease family protein
Capana11g002250	0.349135	-0.0302463	1.00131	unchanged	unchanged	up-regulated	AT1G25510	NA	Eukaryotic aspartyl protease family protein
Capana00g002739	0.130261	-0.0691009	-1.10779	unchanged	unchanged	down-regulated	AT1G26190	TTM2	Inorganic pyrophosphatase TTM2
Capana03g000909	0.710117	1.36103	-0.490364	unchanged	up-regulated	unchanged	AT1G26300	NA	At1g26300/F28B23_4
Capana11g002001	-0.0827976	-0.382005	1.08889	unchanged	unchanged	up-regulated	AT1G26330	NA	DNA binding protein
Capana01g001944	-0.474481	2.68124	-1.10486	unchanged	up-regulated	unchanged	AT1G26360	MES13	Putative methylesterase 13%2C chloroplastic
Capana11g001970	0.764306	3.42346	0.535439	unchanged	up-regulated	unchanged	AT1G26360	MES13	Putative methylesterase 13%2C chloroplastic
Capana11g001913	1.04111	1.97034	0.817071	unchanged	up-regulated	unchanged	AT1G26520	NA	At1g26520
Capana05g000979	2.89913	1.87039	1.9902	up-regulated	up-regulated	unchanged	AT1G26610	NA	C2H2-like zinc finger protein
Capana11g001906	0.484571	0.266591	1.98977	unchanged	unchanged	up-regulated	AT1G26610	NA	C2H2-like zinc finger protein
Capana01g004083	2.00089	1.49833	3.22472	unchanged	unchanged	up-regulated	AT1G26680	NA	transcriptional factor B3 family protein
Capana03g001325	0.357336	0.69648	1.1308	unchanged	unchanged	up-regulated	AT1G26680	NA	transcriptional factor B3 family protein
Capana07g000069	-0.620822	0.561582	-1.073	unchanged	unchanged	down-regulated	AT1G26820	RNS3	Ribonuclease 3
Capana07g000075	0.821058	0.26689	1.33976	unchanged	unchanged	up-regulated	AT1G26820	RNS3	Ribonuclease 3
Capana07g000077	0.809769	NA	-8.07315	unchanged	unchanged	down-regulated	AT1G26820	RNS3	Ribonuclease 3
Capana07g000054	-0.0829728	1.03437	-2.30866	unchanged	unchanged	down-regulated	AT1G26910	RPL10B	60S ribosomal protein L10-2
Capana02g003418	0.904281	1.94323	2.0388	unchanged	up-regulated	up-regulated	AT1G27100	NA	Actin cross-linking protein
Capana11g001542	0.720112	1.2101	0.0722257	unchanged	up-regulated	unchanged	AT1G27100	NA	Actin cross-linking protein
Capana11g001544	0.0557279	0.0244768	1.28758	unchanged	unchanged	up-regulated	AT1G27100	NA	Actin cross-linking protein
Capana11g001490	0.202216	1.16494	0.0333616	unchanged	up-regulated	unchanged	AT1G27200	NA	DUF23/GT0 (Fragment)
Capana04g000797	0.159515	1.1232	1.69458	unchanged	unchanged	up-regulated	AT1G27595	NA	CONTAINS InterPro DOMAIN/s: Symplekin tight junction protein C-terminal (InterPro:IPR022075)%3B BEST Arabidopsis thaliana protein match is: HEAT repeat-containing protein (TAIR:AT5G01400.1)%3B Has 593 Blast hits to 297 proteins in 111 species: Archae - /.../teria - 3%3B Metazoa - 139%3B Fungi - 49%3B Plants - 57%3B Viruses - 0%3B Other Eukaryotes - 345 (source: NCBI BLink).
Capana04g000658	2.00346	2.96008	-0.467892	up-regulated	up-regulated	unchanged	AT1G27730	ZAT10	Zinc finger protein ZAT10
Capana08g002245	1.21614	2.78154	-0.891772	up-regulated	up-regulated	unchanged	AT1G27730	ZAT10	Zinc finger protein ZAT10
Capana12g000772	2.11593	1.72762	-1.03928	unchanged	up-regulated	unchanged	AT1G27730	ZAT10	Zinc finger protein ZAT10
Capana12g000773	1.45568	2.3679	1.18631	up-regulated	up-regulated	up-regulated	AT1G27730	ZAT10	Zinc finger protein ZAT10
Capana08g002177	0.0722718	2.91909	3.24026	unchanged	up-regulated	up-regulated	AT1G27760	SAT32	SAT32
Capana04g000668	0.157384	-1.09578	-0.101836	unchanged	down-regulated	unchanged	AT1G27770	ACA1	Calcium-transporting ATPase
Capana11g000955	-1.16565	-3.10353	-1.08552	unchanged	down-regulated	unchanged	AT1G27900	NA	Probable pre-mRNA-splicing factor ATP-dependent RNA helicase DEAH4
Capana00g001079	-1.02678	-1.17481	-1.11433	down-regulated	down-regulated	down-regulated	AT1G27950	LTPG1	Non-specific lipid transfer protein GPI-anchored 1
Capana01g003277	-1.16011	0.181601	-0.00647612	down-regulated	unchanged	unchanged	AT1G28210	ATJ1	DNAJ heat shock family protein
Capana02g001898	0.838655	1.59125	-0.84484	unchanged	up-regulated	unchanged	AT1G28360	ERF12	Ethylene-responsive transcription factor 12
Capana02g001907	0.312962	1.89086	0.725849	unchanged	up-regulated	unchanged	AT1G28360	ERF12	Ethylene-responsive transcription factor 12
Capana04g000919	-0.11294	-0.1169	1.21702	unchanged	unchanged	up-regulated	AT1G28390	NA	Protein kinase superfamily protein
Capana07g001774	0.586661	2.24361	0.291552	unchanged	up-regulated	unchanged	AT1G28480	GRXC9	Glutaredoxin-C9
Capana10g000465	1.36015	1.71192	0.757606	up-regulated	up-regulated	unchanged	AT1G28480	GRXC9	Glutaredoxin-C9
Capana10g000461	-1.0179	-0.814093	-1.50472	down-regulated	unchanged	down-regulated	AT1G28510	NA	At1g28510/F3M18_5
Capana10g000541	-2.21516	-1.16946	-0.918168	down-regulated	unchanged	unchanged	AT1G28560	SRD2	snRNA activating complex family protein
Capana01g004093	0.982906	1.16401	-1.33556	unchanged	up-regulated	down-regulated	AT1G28590	NA	GDSL esterase/lipase At1g28590
Capana04g002690	0.247213	1.16759	0.775374	unchanged	up-regulated	unchanged	AT1G28590	NA	GDSL esterase/lipase At1g28590
Capana03g001048	NA	6.24324	0.941883	unchanged	up-regulated	unchanged	AT1G28710	NA	F1K23.9
Capana06g001951	-0.67691	2.52784	0.613408	unchanged	up-regulated	unchanged	AT1G28710	NA	F1K23.9
Capana10g000391	0.0862622	0.475126	-1.34727	unchanged	unchanged	down-regulated	AT1G28960	ATNUDT15	NUDX15
Capana11g000336	0.31525	3.23488	2.74356	unchanged	up-regulated	up-regulated	AT1G29050	TBL38	Protein trichome birefringence-like 38
Capana02g001642	0.522635	1.21731	0.62684	unchanged	up-regulated	unchanged	AT1G29280	WRKY65	At1g29280
Capana07g002091	2.29392	5.34524	-1.55509	unchanged	up-regulated	down-regulated	AT1G29290	CEP14	Precursor of CEP14
Capana02g001658	0.328698	1.14128	0.307756	unchanged	up-regulated	unchanged	AT1G29340	PUB17	RING-type E3 ubiquitin transferase
Capana00g002279	0.232923	-1.01227	-0.208123	unchanged	down-regulated	unchanged	AT1G29670	NA	GDSL-like Lipase/Acylhydrolase superfamily protein
Capana02g001699	-0.523332	-1.62033	0.144098	unchanged	down-regulated	unchanged	AT1G29670	NA	GDSL-like Lipase/Acylhydrolase superfamily protein
Capana02g001689	0.407482	1.89089	0.43672	unchanged	up-regulated	unchanged	AT1G29690	CAD1	MACPF domain-containing protein CAD1
Capana10g000155	1.3848	1.54086	1.40274	up-regulated	up-regulated	up-regulated	AT1G29820	NA	Magnesium transporter CorA-like family protein
Capana00g002795	-0.383567	-1.3078	0.122865	unchanged	down-regulated	unchanged	AT1G29930	LHCB1.3	Chlorophyll a-b binding protein 1%2C chloroplastic
Capana00g002797	-1.03307	-1.88046	0.432542	down-regulated	down-regulated	unchanged	AT1G29930	LHCB1.3	Chlorophyll a-b binding protein 1%2C chloroplastic
Capana00g002800	-0.925369	-1.85738	0.358614	unchanged	down-regulated	unchanged	AT1G29930	LHCB1.3	Chlorophyll a-b binding protein 1%2C chloroplastic
Capana00g002802	-1.06079	-1.81003	-0.0309372	down-regulated	down-regulated	unchanged	AT1G29930	LHCB1.3	Chlorophyll a-b binding protein 1%2C chloroplastic
Capana00g003124	1.17539	1.04097	0.110709	up-regulated	up-regulated	unchanged	AT1G30040	GA2OX2	Gibberellin 2-beta-dioxygenase 2
Capana02g001472	-0.986563	-1.43713	0.198656	unchanged	down-regulated	unchanged	AT1G30040	GA2OX2	Gibberellin 2-beta-dioxygenase 2
Capana10g000131	0.666306	1.03928	-0.372961	unchanged	up-regulated	unchanged	AT1G30040	GA2OX2	Gibberellin 2-beta-dioxygenase 2
Capana02g001465	0.744768	-0.683707	-1.04619	unchanged	unchanged	down-regulated	AT1G30080	NA	Glycosyl hydrolase superfamily protein
Capana01g003704	1.75218	1.83831	1.25547	up-regulated	up-regulated	unchanged	AT1G30100	NCED5	Probable 9-cis-epoxycarotenoid dioxygenase NCED5%2C chloroplastic
Capana08g000231	2.12064	2.74167	0.581851	unchanged	up-regulated	unchanged	AT1G30370	NA	DLAH
Capana10g002360	0.00168376	1.3358	-1.0626	unchanged	up-regulated	down-regulated	AT1G30500	NFYA7	Nuclear transcription factor Y subunit A-7
Capana02g001388	-0.705162	-0.7941	1.69699	unchanged	unchanged	up-regulated	AT1G30520	AAE14	2-succinylbenzoate--CoA ligase%2C chloroplastic/peroxisomal
Capana02g001335	0.117188	1.62831	0.353479	unchanged	up-regulated	unchanged	AT1G30620	MUR4	UXE1
Capana07g001122	-0.852659	1.10316	0.46077	unchanged	up-regulated	unchanged	AT1G30620	MUR4	UXE1
Capana02g001413	2.57778	2.37888	1.82305	unchanged	up-regulated	up-regulated	AT1G30700	NA	Berberine bridge enzyme-like 8
Capana02g001423	-0.449126	5.07429	1.34312	unchanged	up-regulated	up-regulated	AT1G30760	NA	FAD-binding Berberine family protein
Capana02g002380	0.861638	4.4288	0.00136627	unchanged	up-regulated	unchanged	AT1G30870	PER7	Peroxidase 7
Capana02g002364	0.898291	0.843844	1.68675	unchanged	unchanged	up-regulated	AT1G30900	VSR6	Vacuolar-sorting receptor 6
Capana03g000424	-0.129392	-0.197347	-1.76954	unchanged	unchanged	down-regulated	AT1G30950	UFO	Uncharacterized protein At1g30950 (Fragment)
Capana02g001292	-0.199559	3.6584	-1.04449	unchanged	up-regulated	down-regulated	AT1G31260	ZIP10	Probable zinc transporter 10
Capana01g003299	0.107658	-0.595771	1.96024	unchanged	unchanged	up-regulated	AT1G31350	KUF1	KAR-UP F-box 1
Capana03g003603	1.18856	1.2506	-0.0499528	up-regulated	up-regulated	unchanged	AT1G31490	NA	HXXXD-type acyl-transferase family protein
Capana03g003901	0.809769	NA	-4.88828	unchanged	unchanged	down-regulated	AT1G31690	NA	Amine oxidase
Capana01g004235	-0.0388639	-1.40435	0.283112	unchanged	down-regulated	unchanged	AT1G31770	ABCG14	ABC transporter G family member 14
Capana12g000472	-0.311401	-0.13963	-1.02926	unchanged	unchanged	down-regulated	AT1G31880	NLM9	DZC (Disease resistance/zinc finger/chromosome condensation-like region) domain containing protein
Capana06g001499	-0.103128	1.14945	-0.203054	unchanged	up-regulated	unchanged	AT1G31910	PMK	Phosphomevalonate kinase%2C peroxisomal
Capana01g000855	-0.259387	1.08379	0.438982	unchanged	up-regulated	unchanged	AT1G31930	XLG3	Extra-large guanine nucleotide-binding protein 3
Capana06g001497	1.14723	0.600763	-2.11854	unchanged	unchanged	down-regulated	AT1G31940	NA	At1g31940/F5M6.6
Capana01g000872	0.0871971	-0.0810248	1.04458	unchanged	unchanged	up-regulated	AT1G32100	PRR1	Pinoresinol reductase 1
Capana00g004167	0.794957	1.10792	0.845941	unchanged	up-regulated	unchanged	AT1G32120	NA	FUNCTIONS IN: molecular_function unknown%3B INVOLVED IN: biological_process unknown%3B LOCATED IN: membrane%3B EXPRESSED IN: 14 plant structures%3B EXPRESSED DURING: 4 anthesis%2C C globular stage%2C F mature embryo stage%2C petal differentiation and expansion st /.../ expanded cotyledon stage%3B CONTAINS InterPro DOMAIN/s: Aminotransferase-like%2C plant mobile domain (InterPro:IPR019557)%2C Prot…
Capana01g000915	0.112939	1.24736	0.017872	unchanged	up-regulated	unchanged	AT1G32127	NA	Plant viral-response family protein
Capana06g001570	0.332453	0.851508	1.13124	unchanged	unchanged	up-regulated	AT1G32380	PRS2	Ribose-phosphate pyrophosphokinase 2%2C chloroplastic
Capana01g000828	-2.47551	-1.85964	-4.53895	down-regulated	unchanged	down-regulated	AT1G32450	NPF7.3	Protein NRT1/ PTR FAMILY 7.3
Capana10g001051	0.296977	2.46101	-2.24345	unchanged	up-regulated	down-regulated	AT1G32450	NPF7.3	Protein NRT1/ PTR FAMILY 7.3
Capana12g002529	-3.30579	-4.11587	-3.58031	down-regulated	down-regulated	down-regulated	AT1G32490	ESP3	ESP3
Capana01g000784	0.321145	-0.111483	-1.14247	unchanged	unchanged	down-regulated	AT1G32740	NA	SBP (S-ribonuclease binding protein) family protein
Capana01g000005	0.152408	1.03299	0.23394	unchanged	up-regulated	unchanged	AT1G32780	NA	Alcohol dehydrogenase-like 3
Capana00g002178	NA	NA	-4.76944	unchanged	unchanged	down-regulated	AT1G32910	NA	HXXXD-type acyl-transferase family protein
Capana03g001826	0.995758	2.7409	-0.0861225	unchanged	up-regulated	unchanged	AT1G32928	NA	Avr9/Cf-9 rapidly elicited protein
Capana10g001846	0.0840645	0.0141119	1.29165	unchanged	unchanged	up-regulated	AT1G33350	PCMP-E57	Pentatricopeptide repeat-containing protein At1g33350
Capana04g000133	-0.644468	-1.07988	0.834353	unchanged	down-regulated	unchanged	AT1G33530	NA	Putative F-box protein At1g33530
Capana01g003889	0.862693	1.17231	-2.60165	unchanged	unchanged	down-regulated	AT1G33540	SCPL18	Serine carboxypeptidase-like 18
Capana02g002800	0.279805	1.36032	0.549766	unchanged	up-regulated	unchanged	AT1G33590	NA	Leucine-rich repeat (LRR) family protein
Capana01g001581	0.197496	1.02479	0.124446	unchanged	up-regulated	unchanged	AT1G34300	NA	G-type lectin S-receptor-like serine/threonine-protein kinase At1g34300
Capana04g000185	-0.185422	1.35053	1.21477	unchanged	up-regulated	up-regulated	AT1G34320	NA	At1g34320
Capana08g001853	-0.0928166	1.07534	-0.025533	unchanged	up-regulated	unchanged	AT1G34340	NA	Alpha/beta-Hydrolases superfamily protein
Capana08g000788	-3.37909	-0.622066	-1.03433	down-regulated	unchanged	unchanged	AT1G34350	NA	unknown protein%3B Has 192 Blast hits to 192 proteins in 79 species: Archae - 0%3B Bacteria - 0%3B Metazoa - 104%3B Fungi - 0%3B Plants - 60%3B Viruses - 0%3B Other Eukaryotes - 28 (source: NCBI BLink).
Capana04g001617	1.0826	-0.122798	-0.0293162	up-regulated	unchanged	unchanged	AT1G34355	PS1	FHA domain-containing protein PS1
Capana08g002036	0.414983	1.54339	0.115038	unchanged	up-regulated	unchanged	AT1G34750	NA	Probable protein phosphatase 2C 10
Capana12g000660	0.100805	-0.384706	1.35506	unchanged	unchanged	up-regulated	AT1G35180	NA	At1g35180
Capana04g000968	2.12377	3.75773	0.754782	up-regulated	up-regulated	unchanged	AT1G35210	NA	Uncharacterized protein T32G9.25
Capana00g003907	-1.51749	-1.14797	0.192709	down-regulated	unchanged	unchanged	AT1G35510	OFUT9	O-fucosyltransferase 9
Capana04g001109	-1.11378	-0.802441	2.62197	unchanged	unchanged	up-regulated	AT1G35710	NA	Probable leucine-rich repeat receptor-like protein kinase At1g35710
Capana04g002464	-0.34936	-0.380997	1.54356	unchanged	unchanged	up-regulated	AT1G35710	NA	Probable leucine-rich repeat receptor-like protein kinase At1g35710
Capana00g000229	0.810223	2.06934	0.0798766	unchanged	up-regulated	unchanged	AT1G35830	NA	VQ motif-containing protein
Capana00g000949	0.710614	1.82176	-0.319946	unchanged	up-regulated	unchanged	AT1G35830	NA	VQ motif-containing protein
Capana04g001103	-0.114447	2.31892	-0.432107	unchanged	up-regulated	unchanged	AT1G35830	NA	VQ motif-containing protein
Capana12g001260	-0.228574	1.54052	-1.00671	unchanged	up-regulated	down-regulated	AT1G35830	NA	VQ motif-containing protein
Capana04g000096	-0.506488	-0.635877	1.05353	unchanged	unchanged	up-regulated	AT1G42430	NA	unknown protein%3B BEST Arabidopsis thaliana protein match is: unknown protein (TAIR:AT3G55760.3)%3B Has 186 Blast hits to 143 proteins in 47 species: Archae - 0%3B Bacteria - 23%3B Metazoa - 14%3B Fungi - 6%3B Plants - 87%3B Viruses - 0%3B Other Eukaryotes - 56 (s /.../ NCBI BLink).
Capana09g000271	3.33473	2.75767	1.61484	up-regulated	up-regulated	up-regulated	AT1G42540	GLR3.3	Glutamate receptor 3.3
Capana04g001283	-1.54788	-0.211153	1.2873	unchanged	unchanged	up-regulated	AT1G43245	NA	SET domain-containing protein
Capana00g001445	0.27783	1.81039	2.50462	unchanged	up-regulated	up-regulated	AT1G43710	SDC	SDC1
Capana00g001446	NA	2.07425	1.48205	unchanged	up-regulated	up-regulated	AT1G43710	SDC	SDC1
Capana01g003963	0.445092	1.20386	1.87408	unchanged	up-regulated	up-regulated	AT1G43710	SDC	SDC1
Capana01g003965	-0.309706	1.82695	1.94224	unchanged	up-regulated	up-regulated	AT1G43710	SDC	SDC1
Capana08g000841	1.52883	2.78396	2.46044	up-regulated	up-regulated	up-regulated	AT1G43710	SDC	SDC1
Capana06g001723	-0.558594	-1.31104	-0.0100928	unchanged	down-regulated	unchanged	AT1G44446	CAO	CH1
Capana04g001042	-0.413736	1.29554	-2.18817	unchanged	unchanged	down-regulated	AT1G44542	CYCLASE3	Cyclase-like protein 3
Capana04g001044	2.22568	3.38103	-2.62734	up-regulated	up-regulated	down-regulated	AT1G44542	CYCLASE3	Cyclase-like protein 3
Capana02g000685	0.297771	1.66392	0.150476	unchanged	up-regulated	unchanged	AT1G45207	NA	Remorin family protein
Capana00g000458	0.582761	1.67765	-1.08818	unchanged	up-regulated	unchanged	AT1G45616	AtRLP6	Receptor-like protein 6
Capana12g000014	0.663448	2.8221	0.357533	unchanged	up-regulated	unchanged	AT1G45616	AtRLP6	Receptor-like protein 6
Capana12g000673	NA	1.07142	3.90227	unchanged	unchanged	up-regulated	AT1G45616	AtRLP6	Receptor-like protein 6
Capana02g003084	1.61624	1.3943	1.33405	up-regulated	up-regulated	up-regulated	AT1G45688	NA	Transmembrane protein
Capana02g003043	0.679692	1.41778	-0.269488	unchanged	up-regulated	unchanged	AT1G47056	VFB1	F-box protein At1g47056
Capana12g000784	-0.290691	0.213019	1.22015	unchanged	unchanged	up-regulated	AT1G47230	CYCA3-4	Cyclin-A3-4
Capana02g002338	-0.148992	1.15756	4.09509	unchanged	unchanged	up-regulated	AT1G47290	3BETAHSD/D1	3beta-hydroxysteroid-dehydrogenase/decarboxylase isoform 1
Capana04g000525	-0.174057	-0.393773	-2.30916	unchanged	unchanged	down-regulated	AT1G47480	CXE2	Probable carboxylesterase 2
Capana04g000448	0.287176	2.02114	-0.878727	unchanged	up-regulated	unchanged	AT1G47510	IP5P11	Type IV inositol polyphosphate 5-phosphatase 11
Capana00g004514	-0.82884	-1.17993	-1.40708	unchanged	down-regulated	down-regulated	AT1G47530	DTX33	Protein DETOXIFICATION 33
Capana04g000098	0.447537	1.59438	-1.4455	unchanged	up-regulated	down-regulated	AT1G47670	AATL1	Lysine histidine transporter-like 8
Capana04g000106	NA	3.69005	-1.27492	unchanged	up-regulated	unchanged	AT1G47670	AATL1	Lysine histidine transporter-like 8
Capana08g002793	0.969698	2.47788	0.0846626	unchanged	up-regulated	unchanged	AT1G47670	AATL1	Lysine histidine transporter-like 8
Capana12g000013	0.0947832	2.27402	0.437016	unchanged	up-regulated	unchanged	AT1G47890	AtRLP7	NA
Capana08g001508	-0.166456	-1.14971	-2.4123	unchanged	down-regulated	down-regulated	AT1G47980	NA	unknown protein%3B FUNCTIONS IN: molecular_function unknown%3B INVOLVED IN: biological_process unknown%3B LOCATED IN: endomembrane system%3B EXPRESSED IN: 6 plant structures%3B EXPRESSED DURING: 4 anthesis%2C F mature embryo stage%2C petal differentiation and exp /.../ stage%2C E expanded cotyledon stage%3B BEST Arabidopsis thaliana protein match is: unknown protein (TAIR:AT3G62730.1)%3B Has 169 …
Capana00g003294	4.45711	0.607095	0.203281	up-regulated	unchanged	unchanged	AT1G48000	MYB112	MYB transcription factor
Capana12g000182	NA	2.37598	-1.11762	unchanged	unchanged	down-regulated	AT1G48000	MYB112	MYB transcription factor
Capana05g000884	0.487768	0.245897	-1.35416	unchanged	unchanged	down-regulated	AT1G48100	NA	Polygalacturonase At1g48100
Capana11g000163	NA	NA	-6.14393	unchanged	unchanged	down-regulated	AT1G48130	PER1	1-Cys peroxiredoxin PER1
Capana12g000204	0.283864	1.01468	1.02257	unchanged	up-regulated	up-regulated	AT1G48300	NA	unknown protein%3B FUNCTIONS IN: molecular_function unknown%3B INVOLVED IN: biological_process unknown%3B LOCATED IN: endomembrane system%3B EXPRESSED IN: 24 plant structures%3B EXPRESSED DURING: 15 growth stages%3B Has 96 Blast hits to 87 proteins in 37 specie /.../hae - 0%3B Bacteria - 2%3B Metazoa - 12%3B Fungi - 2%3B Plants - 65%3B Viruses - 0%3B Other Eukaryotes - 15 (source: NCBI BLink).
Capana00g003375	0.239845	1.29218	2.01101	unchanged	up-regulated	up-regulated	AT1G48480	RKL1	Probable inactive receptor kinase At1g48480
Capana01g003182	-0.827169	1.89136	0.899	unchanged	up-regulated	unchanged	AT1G48480	RKL1	Probable inactive receptor kinase At1g48480
Capana06g001048	-0.339807	-1.08735	0.117846	unchanged	down-regulated	unchanged	AT1G48480	RKL1	Probable inactive receptor kinase At1g48480
Capana05g000532	-0.840719	-1.35191	0.302161	unchanged	down-regulated	unchanged	AT1G48850	EMB1144	Chorismate synthase%2C chloroplastic
Capana03g000667	0.620449	2.13055	-0.52135	unchanged	up-regulated	unchanged	AT1G48960	NA	Adenine nucleotide alpha hydrolases-like superfamily protein
Capana02g002865	1.59385	1.64151	-0.569341	up-regulated	up-regulated	unchanged	AT1G49000	NA	At1g49000
Capana03g000669	0.9233	0.772389	1.63791	unchanged	unchanged	up-regulated	AT1G49000	NA	At1g49000
Capana03g000374	3.36928	1.78448	0.427444	up-regulated	unchanged	unchanged	AT1G49030	PCR6	Protein PLANT CADMIUM RESISTANCE 6
Capana02g002782	-1.56835	-3.88317	-3.61724	down-regulated	down-regulated	down-regulated	AT1G49160	WNK7	Protein kinase superfamily protein
Capana00g001936	-0.107412	-1.32758	-1.40544	unchanged	down-regulated	down-regulated	AT1G49320	USPL1	BURP domain protein USPL1
Capana05g000694	NA	NA	-4.56659	unchanged	unchanged	down-regulated	AT1G49320	USPL1	BURP domain protein USPL1
Capana08g002529	0.855328	0.740038	1.01334	unchanged	unchanged	up-regulated	AT1G49320	USPL1	BURP domain protein USPL1
Capana02g001200	0.420235	2.62691	2.23434	unchanged	up-regulated	up-regulated	AT1G49350	NA	PfkB-like carbohydrate kinase family protein
Capana00g004043	3.91055	4.24944	3.50415	up-regulated	up-regulated	up-regulated	AT1G50180	NA	Putative disease resistance protein At1g50180
Capana03g004224	-0.773175	1.23907	-0.204313	unchanged	up-regulated	unchanged	AT1G50180	NA	Putative disease resistance protein At1g50180
Capana05g001602	-0.152	1.45399	2.56922	unchanged	up-regulated	up-regulated	AT1G50180	NA	Putative disease resistance protein At1g50180
Capana05g001606	0.813837	0.0210738	2.83364	unchanged	unchanged	up-regulated	AT1G50180	NA	Putative disease resistance protein At1g50180
Capana09g000269	3.5899	3.6494	4.96425	unchanged	unchanged	up-regulated	AT1G50180	NA	Putative disease resistance protein At1g50180
Capana09g000511	-0.411547	1.97291	1.70898	unchanged	up-regulated	up-regulated	AT1G50180	NA	Putative disease resistance protein At1g50180
Capana11g001988	2.40451	1.73666	4.12404	unchanged	up-regulated	up-regulated	AT1G50180	NA	Putative disease resistance protein At1g50180
Capana03g001763	0.478251	0.0802233	1.01315	unchanged	unchanged	up-regulated	AT1G50240	TIO	Serine/threonine-protein kinase TIO
Capana07g002339	0.265166	3.54734	2.44449	unchanged	up-regulated	up-regulated	AT1G50590	NA	Pirin-like protein At1g50590
Capana01g001479	-1.94869	-3.11291	-5.25858	down-regulated	down-regulated	down-regulated	AT1G51130	NSE4A	Non-structural maintenance of chromosomes element 4 homolog A
Capana01g001565	-0.0583884	0.0291766	1.23657	unchanged	unchanged	up-regulated	AT1G51340	DTX42	Protein DETOXIFICATION
Capana11g001403	0.186876	0.578374	-1.38294	unchanged	unchanged	down-regulated	AT1G51760	ILL4	JR3
Capana09g000247	2.08567	1.11808	0.390349	up-regulated	up-regulated	unchanged	AT1G52140	NA	Avr9/Cf-9 rapidly elicited protein
Capana00g003952	1.22435	1.29194	2.79505	up-regulated	unchanged	up-regulated	AT1G52190	NPF1.2	Protein NRT1/ PTR FAMILY 1.2
Capana00g003980	-0.997733	-1.60047	-4.51791	unchanged	unchanged	down-regulated	AT1G52190	NPF1.2	Protein NRT1/ PTR FAMILY 1.2
Capana00g003984	2.37365	3.47178	1.69808	up-regulated	up-regulated	unchanged	AT1G52190	NPF1.2	Protein NRT1/ PTR FAMILY 1.2
Capana10g000549	1.32428	1.07058	0.759041	up-regulated	up-regulated	unchanged	AT1G52190	NPF1.2	Protein NRT1/ PTR FAMILY 1.2
Capana12g000530	1.58101	2.11936	-0.0202654	up-regulated	up-regulated	unchanged	AT1G52190	NPF1.2	Protein NRT1/ PTR FAMILY 1.2
Capana12g001497	0.607033	1.25525	-0.130968	unchanged	up-regulated	unchanged	AT1G52190	NPF1.2	Protein NRT1/ PTR FAMILY 1.2
Capana06g001270	0.283748	1.08809	1.16517	unchanged	up-regulated	up-regulated	AT1G52200	PCR8	Protein PLANT CADMIUM RESISTANCE 8
Capana01g003680	NA	3.35979	-1.13708	unchanged	up-regulated	down-regulated	AT1G52340	ABA2	Xanthoxin dehydrogenase
Capana12g001125	-0.255885	0.603894	-4.28141	unchanged	unchanged	down-regulated	AT1G52340	ABA2	Xanthoxin dehydrogenase
Capana02g003605	-0.00502475	0.912714	1.41137	unchanged	unchanged	up-regulated	AT1G52420	NA	At1g52420
Capana03g000416	0.809769	-2.15433	-1.848	unchanged	down-regulated	down-regulated	AT1G52690	LEA7	Late embryogenesis abundant protein 7
Capana06g001149	-0.163397	-0.15194	-3.5009	unchanged	unchanged	down-regulated	AT1G52700	NA	Alpha/beta-Hydrolases superfamily protein
Capana09g000348	0.137722	0.315241	1.02611	unchanged	unchanged	up-regulated	AT1G52740	HTA9	Probable histone H2A variant 3
Capana01g001048	-1.05461	-1.7289	-3.82344	unchanged	unchanged	down-regulated	AT1G52820	NA	2-oxoglutarate (2OG) and Fe(II)-dependent oxygenase superfamily protein
Capana10g001855	1.94169	1.58419	2.35387	up-regulated	up-regulated	up-regulated	AT1G52820	NA	2-oxoglutarate (2OG) and Fe(II)-dependent oxygenase superfamily protein
Capana12g000041	2.48354	-1.64013	1.74262	up-regulated	unchanged	unchanged	AT1G52820	NA	2-oxoglutarate (2OG) and Fe(II)-dependent oxygenase superfamily protein
Capana12g000046	1.2479	1.46993	0.903645	up-regulated	up-regulated	unchanged	AT1G52820	NA	2-oxoglutarate (2OG) and Fe(II)-dependent oxygenase superfamily protein
Capana12g000069	0.896778	1.49138	1.5407	unchanged	up-regulated	unchanged	AT1G52820	NA	2-oxoglutarate (2OG) and Fe(II)-dependent oxygenase superfamily protein
Capana10g000088	-1.33815	-1.8973	-1.73	down-regulated	down-regulated	down-regulated	AT1G53190	NA	At1g53190
Capana00g001744	5.79361	4.39609	5.0307	up-regulated	up-regulated	up-regulated	AT1G53350	RPP8L2	Probable disease resistance RPP8-like protein 2
Capana00g002764	0.196323	0.883132	1.15686	unchanged	unchanged	up-regulated	AT1G53350	RPP8L2	Probable disease resistance RPP8-like protein 2
Capana02g001686	-1.96199	-1.31034	-0.841963	down-regulated	down-regulated	unchanged	AT1G53430	NA	Probable LRR receptor-like serine/threonine-protein kinase At1g53430
Capana12g001179	NA	4.55428	-3.15755	unchanged	up-regulated	down-regulated	AT1G53875	NA	LURP-one-like protein
Capana03g000091	0.554815	0.415246	1.40394	unchanged	unchanged	up-regulated	AT1G53903	FLZ17	FCS-Like Zinc finger 18
Capana06g001352	-3.23919	-2.29847	-8.09762	down-regulated	down-regulated	down-regulated	AT1G53903	FLZ17	FCS-Like Zinc finger 18
Capana00g004877	-2.13319	-1.08861	-3.36628	down-regulated	down-regulated	down-regulated	AT1G53920	GLIP5	GLIP5
Capana03g000098	0.142486	1.46167	-1.28116	unchanged	up-regulated	down-regulated	AT1G54130	RSH3	Probable GTP diphosphokinase RSH3%2C chloroplastic
Capana06g001183	0.182803	1.23683	0.484421	unchanged	up-regulated	unchanged	AT1G54215	NA	Proline-rich family protein
Capana10g002516	-0.392993	-0.365871	-1.92565	unchanged	unchanged	down-regulated	AT1G54400	NA	HSP20-like chaperones superfamily protein
Capana06g000124	1.06321	0.869469	0.57633	up-regulated	unchanged	unchanged	AT1G54560	XI-E	Myosin-11
Capana00g001262	5.25392	3.87175	NA	up-regulated	unchanged	unchanged	AT1G54850	ACD22.3	Alpha-crystallin domain-containing protein 22.3
Capana08g001456	1.70323	4.81337	-0.586178	unchanged	up-regulated	unchanged	AT1G54940	GUX4	Putative UDP-glucuronate:xylan alpha-glucuronosyltransferase 4
Capana01g003855	1.65439	3.40909	-3.57831	unchanged	unchanged	down-regulated	AT1G55020	LOX1	Linoleate 9S-lipoxygenase 1
Capana00g001730	1.58856	1.26706	1.25912	up-regulated	up-regulated	up-regulated	AT1G55230	NA	Proteinase inhibitor I4%2C serpin (DUF716)
Capana01g001525	4.80364	4.77007	-2.1465	up-regulated	up-regulated	down-regulated	AT1G55230	NA	Proteinase inhibitor I4%2C serpin (DUF716)
Capana12g000005	-0.209377	-0.394581	-1.07029	unchanged	unchanged	down-regulated	AT1G55320	AAE18	AAE18
Capana05g000388	0.771819	1.52891	1.7455	unchanged	up-regulated	up-regulated	AT1G55460	KIN17	KIN17-like protein
Capana10g000204	0.371756	0.211734	1.0448	unchanged	unchanged	up-regulated	AT1G55620	CLC-F	Chloride channel protein CLC-f
Capana07g002427	-0.374419	-0.890433	-2.47751	unchanged	unchanged	down-regulated	AT1G55740	RFS1	Probable galactinol--sucrose galactosyltransferase 1
Capana12g002893	0.318689	2.0694	0.280104	unchanged	up-regulated	unchanged	AT1G55840	NA	At1g55840/F14J16_2
Capana05g002235	0.897395	0.882236	2.21276	unchanged	unchanged	up-regulated	AT1G55850	CSLE1	Cellulose synthase-like protein E1
Capana07g002485	0.683254	-1.05861	-1.11423	unchanged	unchanged	down-regulated	AT1G56010	NAC021	NAC domain-containing protein 21/22
Capana03g000077	NA	4.2708	4.17254	unchanged	up-regulated	unchanged	AT1G56150	SAUR71	Auxin-responsive protein SAUR71
Capana08g001591	2.62904	3.0522	0.562015	up-regulated	up-regulated	unchanged	AT1G56310	NA	Polynucleotidyl transferase%2C ribonuclease H-like superfamily protein
Capana11g000880	0.297314	0.162516	1.03015	unchanged	unchanged	up-regulated	AT1G57820	ORTH2	E3 ubiquitin-protein ligase ORTHRUS 2
Capana01g002092	1.2441	1.1199	1.07635	up-regulated	up-regulated	up-regulated	AT1G58170	DIR19	Dirigent protein 19
Capana07g002073	1.43569	1.20636	2.88067	unchanged	unchanged	up-regulated	AT1G58250	SAB	HYPERSENSITIVE TO PI STARVATION 4
Capana08g002151	0.799535	1.42917	0.19518	unchanged	up-regulated	unchanged	AT1G58290	HEMA1	Glutamyl-tRNA reductase 1%2C chloroplastic
Capana02g002318	1.53607	4.56495	1.62832	up-regulated	up-regulated	up-regulated	AT1G58330	ZW2	At1g58330
Capana04g000793	0.545036	0.45492	-1.03492	unchanged	unchanged	down-regulated	AT1G58340	DTX48	Protein DETOXIFICATION 48
Capana09g000004	4.41524	5.71998	4.14935	up-regulated	up-regulated	up-regulated	AT1G58390	NA	Probable disease resistance protein At1g58390
Capana09g000266	-1.21979	-1.87839	-1.8921	down-regulated	down-regulated	down-regulated	AT1G58390	NA	Probable disease resistance protein At1g58390
Capana05g000313	1.23737	4.76486	3.8745	unchanged	up-regulated	unchanged	AT1G58400	NA	Putative disease resistance protein At1g58400
Capana11g001511	0.144965	1.27988	-0.227401	unchanged	up-regulated	unchanged	AT1G59650	CW14	CW14 protein (DUF1336)
Capana10g002268	1.61162	0.633869	-0.446526	up-regulated	unchanged	unchanged	AT1G59780	NA	Putative disease resistance protein At1g59780
Capana03g000253	-0.543444	1.24791	0.485845	unchanged	up-regulated	unchanged	AT1G59870	ABCG36	ABC transporter G family member 36
Capana03g001574	0.443018	1.7901	-1.12915	unchanged	up-regulated	down-regulated	AT1G59960	NA	NAD(P)-linked oxidoreductase superfamily protein
Capana11g001427	-0.269732	-0.684598	-1.51719	unchanged	unchanged	down-regulated	AT1G60030	NAT7	Nucleobase-ascorbate transporter 7
Capana10g002011	-2.15174	-1.61019	-4.76336	unchanged	unchanged	down-regulated	AT1G60500	DRP4C	Dynamin-related protein 4C
Capana00g002323	-0.572751	2.63116	0.824252	unchanged	up-regulated	unchanged	AT1G60620	ATRPAC43	RNA polymerase I subunit 43
Capana03g003804	1.13431	0.583604	0.661745	up-regulated	unchanged	unchanged	AT1G60680	AGD2	Probable aldo-keto reductase 2
Capana03g004288	3.07859	2.78947	0.755005	up-regulated	up-regulated	unchanged	AT1G60710	ATB2	Probable aldo-keto reductase 4
Capana01g003198	-0.0664724	2.62941	-0.583726	unchanged	up-regulated	unchanged	AT1G60810	ACLA-2	ATP-citrate synthase alpha chain protein 2
Capana04g000035	0.353632	1.29346	-0.316054	unchanged	up-regulated	unchanged	AT1G61000	NUF2	Kinetochore protein NUF2 homolog
Capana02g002031	0.927831	1.17812	0.0570583	unchanged	up-regulated	unchanged	AT1G61260	NA	Protein of unknown function (DUF761)
Capana04g002596	0.418048	1.07092	-0.985322	unchanged	up-regulated	unchanged	AT1G61260	NA	Protein of unknown function (DUF761)
Capana07g002237	0.810466	0.0940987	-1.4368	unchanged	unchanged	down-regulated	AT1G61260	NA	Protein of unknown function (DUF761)
Capana00g003628	1.04582	3.1407	-0.693144	up-regulated	up-regulated	unchanged	AT1G61340	NA	F-box protein At1g61340
Capana05g002411	0.349455	1.54992	0.54043	unchanged	up-regulated	unchanged	AT1G61560	MLO6	MLO-like protein 6
Capana06g001935	2.44961	3.31628	1.20458	up-regulated	up-regulated	up-regulated	AT1G61560	MLO6	MLO-like protein 6
Capana11g000102	3.0238	1.41589	3.27449	up-regulated	up-regulated	up-regulated	AT1G61560	MLO6	MLO-like protein 6
Capana10g000571	1.90736	1.17183	-3.15191	up-regulated	up-regulated	down-regulated	AT1G61680	TPS14	S-(+)-linalool synthase%2C chloroplastic
Capana10g000318	1.57266	3.29522	1.22727	unchanged	up-regulated	unchanged	AT1G61790	OST3B	Probable dolichyl-diphosphooligosaccharide--protein glycosyltransferase subunit 3B
Capana03g003626	-0.144122	2.8004	-1.68577	unchanged	up-regulated	down-regulated	AT1G61800	GPT2	glucose-6-phosphate/phosphate translocator 2
Capana07g001430	1.78481	0.359252	2.35136	up-regulated	unchanged	unchanged	AT1G61900	NA	Uncharacterized GPI-anchored protein At1g61900
Capana03g004643	1.54009	1.37835	0.890707	up-regulated	up-regulated	unchanged	AT1G62290	APA2	Aspartic proteinase A2
Capana02g002230	0.960557	2.21693	0.265969	unchanged	up-regulated	unchanged	AT1G62300	WRKY6	Uncharacterized protein At1g62300 (Fragment)
Capana02g002256	3.1476	2.22529	2.37372	up-regulated	up-regulated	up-regulated	AT1G62360	STM	Homeobox protein SHOOT MERISTEMLESS
Capana03g002560	1.6607	1.38945	1.51207	up-regulated	up-regulated	up-regulated	AT1G62510	NA	Bifunctional inhibitor/lipid-transfer protein/seed storage 2S albumin superfamily protein
Capana06g003028	0.00744649	0.185272	1.03558	unchanged	unchanged	up-regulated	AT1G62670	RPF2	Pentatricopeptide repeat-containing protein At1g62670%2C mitochondrial
Capana01g001373	0.809769	6.27413	2.87296	unchanged	up-regulated	unchanged	AT1G62770	PMEI9	Pectinesterase inhibitor 9
Capana01g004425	0.558705	1.53	0.903454	unchanged	up-regulated	unchanged	AT1G62790	NA	At1g62790
Capana01g000222	-0.259182	-1.10405	0.25155	unchanged	down-regulated	unchanged	AT1G63440	HMA5	Probable copper-transporting ATPase HMA5
Capana00g004674	0.835871	2.04199	0.981059	unchanged	up-regulated	unchanged	AT1G63640	NA	P-loop nucleoside triphosphate hydrolases superfamily protein with CH (Calponin Homology) domain
Capana00g002988	0.216683	1.20247	-0.442986	unchanged	up-regulated	unchanged	AT1G63830	NA	PLAC8 family protein
Capana04g001157	1.81696	4.65328	-1.09959	unchanged	up-regulated	down-regulated	AT1G63840	NA	At1g63840/T12P18_14
Capana04g001159	2.06642	4.70994	-1.55087	unchanged	up-regulated	down-regulated	AT1G63840	NA	At1g63840/T12P18_14
Capana01g000139	0.267728	1.24673	-0.342564	unchanged	up-regulated	unchanged	AT1G64065	NA	Late embryogenesis abundant protein At1g64065
Capana03g002119	0.17048	-0.250589	-3.13877	unchanged	unchanged	down-regulated	AT1G64080	MAKR2	Probable membrane-associated kinase regulator 2
Capana10g000864	0.313393	1.44759	-0.186994	unchanged	up-regulated	unchanged	AT1G64230	UBC28	Ubiquitin-conjugating enzyme 28
Capana01g004474	0.104209	-0.212345	1.17381	unchanged	unchanged	up-regulated	AT1G64380	ERF061	Ethylene-responsive transcription factor ERF061
Capana00g003397	-0.328891	-0.0465737	1.2306	unchanged	unchanged	up-regulated	AT1G64390	AtGH9C2	Endoglucanase 6
Capana11g000442	0.429977	1.35711	-0.234949	unchanged	up-regulated	unchanged	AT1G64530	NLP6	Protein NLP6
Capana11g000967	7.90354	7.83419	6.70853	up-regulated	up-regulated	up-regulated	AT1G64610	NA	Transducin/WD40 repeat-like superfamily protein
Capana01g000048	0.117524	0.0699965	-1.29799	unchanged	unchanged	down-regulated	AT1G64660	MGL	Methionine gamma-lyase
Capana01g000040	0.0408832	-0.333447	1.03506	unchanged	unchanged	up-regulated	AT1G64690	BLT	branchless trichome
Capana06g000781	-0.563856	-1.02028	0.20503	unchanged	down-regulated	unchanged	AT1G64860	SIGA	RNA polymerase sigma factor sigA
Capana03g001745	3.42857	2.45623	2.91117	up-regulated	unchanged	unchanged	AT1G64940	CYP89A6	Cytochrome P450%2C family 87%2C subfamily A%2C polypeptide 6
Capana03g001749	3.73361	-0.672609	-1.26468	up-regulated	unchanged	unchanged	AT1G64940	CYP89A6	Cytochrome P450%2C family 87%2C subfamily A%2C polypeptide 6
Capana03g001752	1.18179	1.12719	0.149642	up-regulated	up-regulated	unchanged	AT1G64940	CYP89A6	Cytochrome P450%2C family 87%2C subfamily A%2C polypeptide 6
Capana05g000407	1.89964	1.32212	1.52435	up-regulated	up-regulated	unchanged	AT1G64940	CYP89A6	Cytochrome P450%2C family 87%2C subfamily A%2C polypeptide 6
Capana06g000623	1.0533	0.742183	0.202934	up-regulated	unchanged	unchanged	AT1G64940	CYP89A6	Cytochrome P450%2C family 87%2C subfamily A%2C polypeptide 6
Capana05g002334	2.01709	0.382166	1.57752	up-regulated	unchanged	up-regulated	AT1G65480	FT	PEBP (phosphatidylethanolamine-binding protein) family protein
Capana05g002506	1.13375	0.430377	2.92226	unchanged	unchanged	up-regulated	AT1G65480	FT	PEBP (phosphatidylethanolamine-binding protein) family protein
Capana11g002129	-2.66829	4.49952	-0.978428	unchanged	up-regulated	unchanged	AT1G65520	ECI1	Enoyl-CoA delta isomerase 1%2C peroxisomal
Capana11g002130	1.29457	4.99941	1.52039	unchanged	up-regulated	up-regulated	AT1G65520	ECI1	Enoyl-CoA delta isomerase 1%2C peroxisomal
Capana04g001454	2.40237	1.87763	-0.927575	up-regulated	up-regulated	unchanged	AT1G65610	KOR2	Endoglucanase 7
Capana12g002600	-1.75929	0.399337	1.89517	unchanged	unchanged	up-regulated	AT1G65610	KOR2	Endoglucanase 7
Capana01g003551	NA	NA	3.11337	unchanged	unchanged	up-regulated	AT1G65680	EXPB2	Putative expansin-B2
Capana02g002316	0.991949	1.53119	-0.207699	unchanged	up-regulated	unchanged	AT1G65730	YSL7	Probable metal-nicotianamine transporter YSL7
Capana03g001319	0.748279	5.84869	0.824177	unchanged	up-regulated	unchanged	AT1G65790	SD17	Receptor-like serine/threonine-protein kinase SD1-7
Capana07g000256	2.31305	2.42681	0.247032	unchanged	up-regulated	unchanged	AT1G65790	SD17	Receptor-like serine/threonine-protein kinase SD1-7
Capana04g002510	-0.00849605	2.05085	0.213457	unchanged	up-regulated	unchanged	AT1G65810	NA	p-loop containing nucleoside triphosphate hydrolases superfamily protein
Capana07g001660	-0.524807	-1.0644	-1.17326	unchanged	down-regulated	down-regulated	AT1G65810	NA	p-loop containing nucleoside triphosphate hydrolases superfamily protein
Capana02g000599	-1.34711	-0.569111	-0.475129	down-regulated	unchanged	unchanged	AT1G65840	PAO4	Probable polyamine oxidase 4
Capana12g002149	0.421056	2.15769	-0.0365604	unchanged	up-regulated	unchanged	AT1G65870	DIR21	Dirigent protein 21
Capana00g002946	1.985	1.78739	1.68903	up-regulated	up-regulated	up-regulated	AT1G65980	PRXIIB	Peroxiredoxin-2B
Capana02g002286	-0.199514	2.7096	1.51283	unchanged	up-regulated	up-regulated	AT1G66120	AAE11	Butyrate--CoA ligase AAE11%2C peroxisomal
Capana05g000208	0.444529	0.263967	1.79052	unchanged	unchanged	up-regulated	AT1G66200	ATGSR2	Glutamine synthetase
Capana05g000830	0.497638	0.56924	1.37293	unchanged	unchanged	up-regulated	AT1G66230	MYB20	Transcription factor MYB20
Capana01g002881	-0.631933	-1.31109	-0.741249	unchanged	down-regulated	unchanged	AT1G66350	RGL1	DELLA protein RGL1
Capana02g003670	-0.431397	-1.28209	0.6213	unchanged	down-regulated	unchanged	AT1G66350	RGL1	DELLA protein RGL1
Capana02g002878	0.838971	1.12503	0.0787367	unchanged	up-regulated	unchanged	AT1G66400	CML23	Probable calcium-binding protein CML23
Capana00g003844	0.435734	0.374074	-1.20138	unchanged	unchanged	down-regulated	AT1G66910	LRK10L-2.5	LEAF RUST 10 DISEASE-RESISTANCE LOCUS RECEPTOR-LIKE PROTEIN KINASE-like 2.5
Capana12g002052	0.828177	0.835873	1.00553	unchanged	unchanged	up-regulated	AT1G66920	LRK10L-2.4	LEAF RUST 10 DISEASE-RESISTANCE LOCUS RECEPTOR-LIKE PROTEIN KINASE-like 2.4
Capana11g001436	0.907869	1.2748	2.47964	unchanged	unchanged	up-regulated	AT1G67030	ZFP6	Zinc finger protein 6
Capana02g002794	1.01039	3.00718	-0.42555	unchanged	up-regulated	unchanged	AT1G67050	NA	F1O19.11 protein
Capana02g002793	0.727267	1.51156	-0.00509236	unchanged	up-regulated	unchanged	AT1G67060	NA	AT1G67060 protein
Capana04g002225	-0.0898609	1.06659	0.299812	unchanged	up-regulated	unchanged	AT1G67060	NA	AT1G67060 protein
Capana00g002747	4.7125	1.88704	-0.288393	up-regulated	unchanged	unchanged	AT1G67120	MDN1	ATPases%3Bnucleotide binding%3BATP binding%3Bnucleoside-triphosphatases%3Btranscription factor binding
Capana07g000257	0.90394	2.07618	1.14474	unchanged	up-regulated	up-regulated	AT1G67520	NA	lectin protein kinase family protein
Capana12g000461	1.10311	1.1627	1.05205	up-regulated	up-regulated	unchanged	AT1G67590	NA	F12A21.28
Capana11g001206	0.458824	1.2908	-0.68019	unchanged	up-regulated	unchanged	AT1G67850	NA	AT1G67850 protein
Capana06g001078	1.06932	0.679076	0.95409	up-regulated	unchanged	unchanged	AT1G67940	ABCI17	Sensitive to aluminum rhizotoxicity 1
Capana08g000100	-0.682567	-1.16965	0.0829625	unchanged	down-regulated	unchanged	AT1G68020	TPS6	Alpha%2Calpha-trehalose-phosphate synthase
Capana05g000872	-1.51227	3.80953	NA	unchanged	up-regulated	unchanged	AT1G68090	ANN5	Annexin D5
Capana00g001163	NA	7.12171	-0.0858764	unchanged	up-regulated	unchanged	AT1G68170	NA	nodulin MtN21 /EamA-like transporter family protein
Capana08g001928	0.644987	1.3187	-0.252535	unchanged	up-regulated	unchanged	AT1G68180	NA	RING/U-box superfamily protein
Capana00g002640	0.247797	-0.558839	-1.04642	unchanged	unchanged	down-regulated	AT1G68230	RTNLB14	Reticulon-like protein
Capana03g000696	1.73224	2.86945	-0.590316	up-regulated	up-regulated	unchanged	AT1G68320	MYB62	Transcription factor MYB62
Capana11g002314	0.612984	2.56508	-1.24227	unchanged	up-regulated	down-regulated	AT1G68320	MYB62	Transcription factor MYB62
Capana05g001468	0.839366	1.27046	0.868198	unchanged	up-regulated	unchanged	AT1G68350	NA	At1g68350
Capana03g000713	0.866531	2.4337	1.62031	unchanged	up-regulated	unchanged	AT1G68390	NA	Core-2/I-branching beta-1%2C6-N-acetylglucosaminyltransferase family protein
Capana04g000150	-0.441884	2.44984	1.32143	unchanged	up-regulated	up-regulated	AT1G68390	NA	Core-2/I-branching beta-1%2C6-N-acetylglucosaminyltransferase family protein
Capana11g002326	1.25553	3.22172	0.00781321	up-regulated	up-regulated	unchanged	AT1G68390	NA	Core-2/I-branching beta-1%2C6-N-acetylglucosaminyltransferase family protein
Capana00g002620	-0.0252289	-0.160698	1.00748	unchanged	unchanged	up-regulated	AT1G68410	NA	Probable protein phosphatase 2C 15
Capana11g002310	0.640277	1.58952	-0.364053	unchanged	up-regulated	unchanged	AT1G68440	NA	At1g68440/T2E12_1
Capana01g002831	1.02469	-1.18515	1.03412	unchanged	unchanged	up-regulated	AT1G68540	TKPR2	TKPR2
Capana03g000380	0.56379	1.00635	0.523706	unchanged	up-regulated	unchanged	AT1G68550	ERF118	Ethylene-responsive transcription factor ERF118
Capana02g001365	0.469908	2.79293	-1.11185	unchanged	up-regulated	down-regulated	AT1G68620	CXE6	Probable carboxylesterase 6
Capana05g000983	0.183428	1.54782	0.760281	unchanged	up-regulated	unchanged	AT1G68710	NA	ATPase E1-E2 type family protein / haloacid dehalogenase-like hydrolase family protein
Capana11g002190	0.465849	2.54107	0.673885	unchanged	up-regulated	unchanged	AT1G68710	NA	ATPase E1-E2 type family protein / haloacid dehalogenase-like hydrolase family protein
Capana11g002204	0.401835	1.18749	0.400393	unchanged	up-regulated	unchanged	AT1G68760	NUDT1	Nudix hydrolase 1
Capana05g000221	0.119682	-0.485983	3.32108	unchanged	unchanged	up-regulated	AT1G68810	BHLH30	Transcription factor bHLH30
Capana03g004591	0.0522014	1.26815	0.141896	unchanged	up-regulated	unchanged	AT1G68940	NA	Armadillo/beta-catenin-like repeat family protein
Capana11g002036	-0.112171	1.13259	0.49206	unchanged	up-regulated	unchanged	AT1G69060	NA	Chaperone DnaJ-domain superfamily protein
Capana00g000600	-0.657606	-0.616411	1.11119	unchanged	unchanged	up-regulated	AT1G69400	BUB3.3	Mitotic checkpoint protein BUB3.3
Capana11g001855	1.16822	0.624783	1.17297	up-regulated	unchanged	up-regulated	AT1G69480	PHO1-H10	Phosphate transporter PHO1 homolog 10
Capana11g001813	-0.480403	2.21478	-0.227914	unchanged	up-regulated	unchanged	AT1G69490	NAC029	NAP
Capana05g000841	4.15969	-1.91462	-0.0843157	up-regulated	unchanged	unchanged	AT1G69550	NA	Disease resistance protein (TIR-NBS-LRR class)
Capana11g001589	2.81111	2.1329	2.56739	up-regulated	unchanged	unchanged	AT1G69640	SBH1	Sphinganine C4-monooxygenase 1
Capana11g001660	1.25589	0.933069	0.627021	up-regulated	unchanged	unchanged	AT1G69710	NA	Regulator of chromosome condensation (RCC1) family with FYVE zinc finger domain-containing protein
Capana01g001654	0.910847	0.990055	1.55913	unchanged	unchanged	up-regulated	AT1G69770	CMT3	DNA (cytosine-5)-methyltransferase CMT3
Capana00g001149	-0.156066	-0.184043	-2.97906	unchanged	unchanged	down-regulated	AT1G69790	PBL18	Probable serine/threonine-protein kinase PBL18
Capana11g001561	0.289448	-0.220223	-1.3755	unchanged	unchanged	down-regulated	AT1G69870	NPF2.13	Protein NRT1/ PTR FAMILY 2.13
Capana05g000564	0.842856	3.39665	2.86685	unchanged	up-regulated	up-regulated	AT1G70060	SNL4	Paired amphipathic helix protein Sin3-like 4
Capana08g001674	2.05259	1.15541	0.996087	up-regulated	unchanged	unchanged	AT1G70080	TPS06	Dolabella-3%2C7-dien-18-ol synthase TPS06
Capana11g001473	1.28347	0.194187	-1.93346	up-regulated	unchanged	down-regulated	AT1G70090	GATL9	Probable galacturonosyltransferase-like 9
Capana11g001463	0.257236	1.24285	1.89437	unchanged	up-regulated	up-regulated	AT1G70140	FH8	Formin-like protein 8
Capana00g002619	-0.0141152	1.9567	0.945444	unchanged	up-regulated	unchanged	AT1G70250	NA	Receptor serine/threonine kinase
Capana00g002622	-1.0004	2.54631	1.26153	unchanged	up-regulated	up-regulated	AT1G70250	NA	Receptor serine/threonine kinase
Capana11g001382	1.00556	0.66051	1.45842	up-regulated	unchanged	up-regulated	AT1G70260	NA	WAT1-related protein At1g70260
Capana11g001355	-1.31558	-0.708771	-0.474268	down-regulated	unchanged	unchanged	AT1G70300	POT6	Potassium transporter 6
Capana11g001305	-0.0470797	-0.21086	-2.59016	unchanged	unchanged	down-regulated	AT1G70370	PGL3	Polygalacturonase 1 beta-like protein 3
Capana05g001092	2.35922	3.0788	1.22729	up-regulated	up-regulated	up-regulated	AT1G70420	NA	At1g70420/F17O7_4
Capana11g002188	-0.0359135	1.19261	0.497151	unchanged	up-regulated	unchanged	AT1G70460	PERK13	RHS10
Capana08g000136	1.54418	1.30522	1.71277	up-regulated	up-regulated	up-regulated	AT1G70670	PXG4	Probable peroxygenase 4
Capana05g001963	-1.11378	-0.216357	-2.29278	unchanged	unchanged	down-regulated	AT1G70680	PXG5	Probable peroxygenase 5
Capana03g000705	-0.0428579	1.17459	0.156678	unchanged	up-regulated	unchanged	AT1G70740	NA	At1g70740
Capana05g001109	0.796112	1.81669	0.2294	unchanged	up-regulated	unchanged	AT1G70740	NA	At1g70740
Capana05g001157	0.491226	0.693214	-1.27739	unchanged	unchanged	down-regulated	AT1G70810	CAR7	Protein C2-DOMAIN ABA-RELATED 7
Capana00g004955	0.161551	0.144906	1.40719	unchanged	unchanged	up-regulated	AT1G70830	MLP28	MLP-like protein 28
Capana03g003442	-1.11378	0.210541	2.72182	unchanged	unchanged	up-regulated	AT1G70830	MLP28	MLP-like protein 28
Capana01g004264	0.0989383	0.0926982	-2.83586	unchanged	unchanged	down-regulated	AT1G70880	NA	Major latex-like protein
Capana05g002233	0.128325	-0.623968	1.45601	unchanged	unchanged	up-regulated	AT1G70880	NA	Major latex-like protein
Capana12g000526	-0.294521	-0.51337	-1.23294	unchanged	unchanged	down-regulated	AT1G70890	MLP43	MLP-like protein 43
Capana02g002355	1.70387	3.00725	1.6782	unchanged	up-regulated	up-regulated	AT1G71070	NA	At1g71070/F23N20_6
Capana00g002897	-0.69094	0.0446681	-1.33031	unchanged	unchanged	down-regulated	AT1G71140	DTX14	Protein DETOXIFICATION 14
Capana09g000027	3.72426	-0.531145	4.35389	unchanged	unchanged	up-regulated	AT1G71400	RLP12	Receptor-like protein 12
Capana01g002516	0.85896	-1.14031	-1.89183	unchanged	down-regulated	down-regulated	AT1G71691	NA	GDSL esterase/lipase At1g71691
Capana02g000807	NA	1.17231	-4.89786	unchanged	unchanged	down-regulated	AT1G71691	NA	GDSL esterase/lipase At1g71691
Capana04g001240	0.400365	1.44841	0.375132	unchanged	up-regulated	unchanged	AT1G71695	PER12	Peroxidase
Capana04g001245	0.672373	0.368144	-1.11891	unchanged	unchanged	down-regulated	AT1G71695	PER12	Peroxidase
Capana04g001246	0.248621	1.28668	0.445476	unchanged	up-regulated	unchanged	AT1G71695	PER12	Peroxidase
Capana12g002475	0.029929	0.257036	1.07617	unchanged	unchanged	up-regulated	AT1G71850	NA	F14O23.23 protein
Capana02g001118	-0.562607	-1.08734	0.0090531	unchanged	down-regulated	unchanged	AT1G72030	NA	Acyl-CoA N-acyltransferases (NAT) superfamily protein
Capana12g002680	0.698885	1.29316	0.772132	unchanged	up-regulated	unchanged	AT1G72220	ATL54	RING-H2 finger protein ATL54
Capana03g000061	NA	2.62228	-2.64299	unchanged	unchanged	down-regulated	AT1G72310	ATL3	RING-H2 finger protein ATL3
Capana03g000062	1.36072	3.74832	0.0868928	up-regulated	up-regulated	unchanged	AT1G72310	ATL3	RING-H2 finger protein ATL3
Capana12g001028	2.81713	1.62972	1.88388	unchanged	up-regulated	up-regulated	AT1G72310	ATL3	RING-H2 finger protein ATL3
Capana06g001160	-0.165479	1.39588	0.363499	unchanged	up-regulated	unchanged	AT1G72330	ALAAT2	alanine aminotransferase 2
Capana03g000117	0.398376	1.43527	-0.812192	unchanged	up-regulated	unchanged	AT1G72450	TIFY11B	TIFY11B
Capana06g001174	0.0893769	1.59651	0.115845	unchanged	up-regulated	unchanged	AT1G72470	ATEXO70D1	Exocyst subunit Exo70 family protein
Capana06g001176	0.78137	1.13114	-0.873023	unchanged	up-regulated	unchanged	AT1G72510	NA	At1g72510
Capana06g001473	-0.99632	1.498	-2.2006	unchanged	unchanged	down-regulated	AT1G72510	NA	At1g72510
Capana12g000958	0.546061	3.93391	0.48814	unchanged	up-regulated	unchanged	AT1G72660	DRG2	Developmentally-regulated G-protein 2
Capana03g000144	0.224921	1.04657	-0.893467	unchanged	up-regulated	unchanged	AT1G72790	NA	Hydroxyproline-rich glycoprotein family protein
Capana09g000728	-0.603032	-0.565589	-1.23997	unchanged	unchanged	down-regulated	AT1G73140	TBL31	TBL31
Capana06g000852	1.28992	-0.333851	-2.67204	unchanged	unchanged	down-regulated	AT1G73190	TIP3-1	Aquaporin TIP3-1
Capana05g002308	3.79114	1.21091	1.37902	up-regulated	unchanged	unchanged	AT1G73325	NA	Kunitz family trypsin and protease inhibitor protein
Capana06g000831	-0.869994	-0.0249302	-1.02023	unchanged	unchanged	down-regulated	AT1G73450	NA	Protein kinase superfamily protein
Capana03g001594	0.0102299	0.20406	-1.32755	unchanged	unchanged	down-regulated	AT1G73480	NA	Alpha/beta-Hydrolases superfamily protein
Capana11g002375	-0.331563	0.0745292	-1.85609	unchanged	unchanged	down-regulated	AT1G73670	MPK15	Mitogen-activated protein kinase 15
Capana03g000399	0.562127	-0.238609	-2.27745	unchanged	unchanged	down-regulated	AT1G73750	NA	Uncharacterised conserved protein UCP031088%2C alpha/beta hydrolase
Capana03g000714	1.82972	3.11009	1.35321	up-regulated	up-regulated	up-regulated	AT1G73805	SARD1	Protein SAR DEFICIENT 1
Capana03g000715	1.89644	2.77269	0.209391	up-regulated	up-regulated	unchanged	AT1G73805	SARD1	Protein SAR DEFICIENT 1
Capana11g002131	-0.169728	-0.272249	1.08057	unchanged	unchanged	up-regulated	AT1G73880	UGT89B1	Flavonol 3-O-glucosyltransferase UGT89B1
Capana03g000947	0.145098	1.87414	-0.0533147	unchanged	up-regulated	unchanged	AT1G74030	ENO1	Enolase 1%2C chloroplastic
Capana01g001468	7.70477	6.09386	5.97678	up-regulated	up-regulated	up-regulated	AT1G74100	SOT16	Sulfotransferase
Capana03g000903	0.341313	-0.10395	1.65163	unchanged	unchanged	up-regulated	AT1G74110	CYP78A10	Cytochrome P450 family protein
Capana00g002031	0.182058	1.08639	1.03811	unchanged	up-regulated	unchanged	AT1G74170	AtRLP13	Receptor-like protein 13
Capana00g002034	4.27503	6.10307	3.47144	up-regulated	up-regulated	unchanged	AT1G74170	AtRLP13	Receptor-like protein 13
Capana05g000217	4.07421	3.10428	2.78987	up-regulated	unchanged	unchanged	AT1G74170	AtRLP13	Receptor-like protein 13
Capana05g000808	-0.608513	2.90363	0.143541	unchanged	up-regulated	unchanged	AT1G74170	AtRLP13	Receptor-like protein 13
Capana00g004747	0.327279	2.54543	0.0475541	unchanged	up-regulated	unchanged	AT1G74360	NA	Probable LRR receptor-like serine/threonine-protein kinase At1g74360
Capana01g003585	6.2463	6.71543	7.42031	up-regulated	up-regulated	up-regulated	AT1G74360	NA	Probable LRR receptor-like serine/threonine-protein kinase At1g74360
Capana03g000831	-0.289589	2.2497	0.281593	unchanged	up-regulated	unchanged	AT1G74360	NA	Probable LRR receptor-like serine/threonine-protein kinase At1g74360
Capana08g001817	2.24885	2.44667	0.769389	up-regulated	up-regulated	unchanged	AT1G74360	NA	Probable LRR receptor-like serine/threonine-protein kinase At1g74360
Capana03g000792	-0.126322	-0.139864	1.83022	unchanged	unchanged	up-regulated	AT1G74460	NA	GDSL esterase/lipase At1g74460
Capana03g004562	-1.49385	-0.927601	-2.18433	down-regulated	unchanged	down-regulated	AT1G74590	GSTU10	Glutathione S-transferase U10
Capana03g004566	0.255278	1.22989	-0.137355	unchanged	up-regulated	unchanged	AT1G74590	GSTU10	Glutathione S-transferase U10
Capana03g001059	0.130512	-0.449094	1.29334	unchanged	unchanged	up-regulated	AT1G74790	HIPL1	HIPL1 protein
Capana06g001845	NA	4.39235	-1.85766	unchanged	up-regulated	unchanged	AT1G74930	ERF018	Ethylene-responsive transcription factor ERF018
Capana12g001004	1.09186	0.723872	-1.82942	up-regulated	unchanged	down-regulated	AT1G74940	FLZ13	FCS-Like Zinc finger 13
Capana12g000990	0.227219	2.13231	-5.63725	unchanged	unchanged	down-regulated	AT1G74950	TIFY10B	TIFY10B
Capana09g000140	-1.4355	-1.41522	-2.07782	down-regulated	down-regulated	down-regulated	AT1G74960	KAS2	3-oxoacyl-
Capana04g000431	0.264131	1.41951	0.331678	unchanged	up-regulated	unchanged	AT1G75020	LPAT4	Probable 1-acyl-sn-glycerol-3-phosphate acyltransferase 4
Capana08g002567	0.319754	-0.0535343	-1.48921	unchanged	unchanged	down-regulated	AT1G75390	BZIP44	bZIP transcription factor 44
Capana04g000295	1.12416	0.868632	-0.312941	up-regulated	unchanged	unchanged	AT1G75450	CKX5	Cytokinin dehydrogenase 5
Capana04g000249	NA	-1.66791	-2.27487	unchanged	unchanged	down-regulated	AT1G75620	NA	F10A5.18
Capana12g000656	2.57127	1.23172	-1.47053	up-regulated	up-regulated	down-regulated	AT1G75620	NA	F10A5.18
Capana08g002677	0.882276	-0.197338	-3.00409	unchanged	unchanged	down-regulated	AT1G75750	GASA1	GASA1
Capana12g000583	1.43884	1.0738	0.190921	up-regulated	up-regulated	unchanged	AT1G76110	HMGB9	High mobility group B protein 9
Capana04g000118	0.349509	0.602264	-2.13614	unchanged	unchanged	down-regulated	AT1G76130	AMY2	Probable alpha-amylase 2
Capana04g000120	-0.237353	2.28592	1.18567	unchanged	up-regulated	up-regulated	AT1G76140	NA	Prolyl oligopeptidase family protein
Capana08g002791	-1.61753	2.76066	0.976115	unchanged	up-regulated	unchanged	AT1G76160	sks5	Sks5
Capana04g000108	2.40719	2.20037	1.27533	up-regulated	up-regulated	unchanged	AT1G76210	NA	At1g76210
Capana12g000574	2.29368	1.84835	0.883974	up-regulated	up-regulated	unchanged	AT1G76210	NA	At1g76210
Capana12g000572	-0.0627845	1.09532	0.203335	unchanged	up-regulated	unchanged	AT1G76250	NA	At1g76250
Capana06g001735	3.22583	-2.2324	3.447	unchanged	unchanged	up-regulated	AT1G76280	NA	Tetratricopeptide repeat (TPR)-like superfamily protein
Capana01g001242	0.325678	1.02845	0.11183	unchanged	up-regulated	unchanged	AT1G76310	CYCB2%3B4	CYCLIN B2%3B4
Capana02g002461	1.01304	0.29299	-0.00231021	up-regulated	unchanged	unchanged	AT1G76310	CYCB2%3B4	CYCLIN B2%3B4
Capana04g000076	0.30865	1.12275	0.710411	unchanged	up-regulated	unchanged	AT1G76360	NA	At1g76360
Capana02g002405	0.0622852	1.05671	0.48025	unchanged	up-regulated	unchanged	AT1G76460	NA	RNA-binding (RRM/RBD/RNP motifs) family protein
Capana01g001643	-2.21272	-0.787039	-0.718072	down-regulated	unchanged	unchanged	AT1G76490	HMG1	hydroxy methylglutaryl CoA reductase 1
Capana02g000059	0.708195	2.80793	0.247893	unchanged	up-regulated	unchanged	AT1G76490	HMG1	hydroxy methylglutaryl CoA reductase 1
Capana02g000060	0.689095	3.05047	-0.0487333	unchanged	up-regulated	unchanged	AT1G76490	HMG1	hydroxy methylglutaryl CoA reductase 1
Capana02g002404	0.0717869	2.40553	0.244476	unchanged	up-regulated	unchanged	AT1G76490	HMG1	hydroxy methylglutaryl CoA reductase 1
Capana04g002482	-0.155465	-0.100762	-2.84071	unchanged	unchanged	down-regulated	AT1G76490	HMG1	hydroxy methylglutaryl CoA reductase 1
Capana02g003630	3.08835	5.84454	2.63046	unchanged	up-regulated	up-regulated	AT1G76650	CML38	CML38
Capana11g000407	3.18099	5.11817	1.46296	up-regulated	up-regulated	up-regulated	AT1G76650	CML38	CML38
Capana11g000420	1.3981	0.662361	-0.259743	up-regulated	unchanged	unchanged	AT1G76650	CML38	CML38
Capana00g003506	-1.05018	-1.75172	-2.85103	down-regulated	down-regulated	down-regulated	AT1G76690	OPR2	OPR2
Capana00g003507	0.985477	1.2817	0.230248	unchanged	up-regulated	unchanged	AT1G76690	OPR2	OPR2
Capana05g000008	0.856413	-0.105885	2.41069	unchanged	unchanged	up-regulated	AT1G76690	OPR2	OPR2
Capana08g001809	NA	3.8104	-2.16571	unchanged	up-regulated	unchanged	AT1G76690	OPR2	OPR2
Capana04g001269	0.121193	0.199348	1.32713	unchanged	unchanged	up-regulated	AT1G76740	NA	Uncharacterized protein F28O16.11
Capana12g001971	NA	3.52387	-0.856555	unchanged	up-regulated	unchanged	AT1G76750	EC1.1	Egg cell-secreted protein 1.1
Capana04g001413	-0.645772	-3.23524	-0.784804	unchanged	down-regulated	unchanged	AT1G77090	PPD4	PsbP domain-containing protein 4%2C chloroplastic
Capana09g000275	2.70636	1.71913	4.0039	up-regulated	up-regulated	up-regulated	AT1G77210	STP14	Sugar transport protein 14
Capana04g001436	-0.114128	4.14816	2.29699	unchanged	up-regulated	up-regulated	AT1G77310	UBN2	BEST Arabidopsis thaliana protein match is: wound-responsive family protein (TAIR:AT1G21610.1)%3B Has 493 Blast hits to 482 proteins in 163 species: Archae - 0%3B Bacteria - 100%3B Metazoa - 172%3B Fungi - 66%3B Plants - 65%3B Viruses - 7%3B Other Eukaryotes - 83 /.../ce: NCBI BLink).
Capana00g003934	0.445117	0.149729	1.70141	unchanged	unchanged	up-regulated	AT1G77400	NA	At1g77400 protein
Capana04g001540	-1.09028	0.00603542	-0.186055	down-regulated	unchanged	unchanged	AT1G77410	BGAL16	beta-galactosidase 16
Capana11g002307	0.273261	0.526311	-1.91685	unchanged	unchanged	down-regulated	AT1G77420	NA	Alpha/beta-Hydrolases superfamily protein
Capana01g001280	0.317411	1.80352	-0.0815097	unchanged	up-regulated	unchanged	AT1G77810	NA	Hexosyltransferase (Fragment)
Capana07g001524	-0.152	3.0888	2.73462	unchanged	up-regulated	unchanged	AT1G77980	AGL66	Agamous-like MADS-box protein AGL66
Capana12g002655	1.31292	0.399631	0.293612	up-regulated	unchanged	unchanged	AT1G78290	SRK2C	SRK2C
Capana00g002164	0.27257	1.61728	-1.62755	unchanged	up-regulated	down-regulated	AT1G78380	GSTU19	GSTU19
Capana07g002012	0.0402966	-0.176717	-1.11609	unchanged	unchanged	down-regulated	AT1G78380	GSTU19	GSTU19
Capana07g001965	1.75176	1.24062	0.53788	up-regulated	unchanged	unchanged	AT1G78400	NA	Pectin lyase-like superfamily protein
Capana10g000125	1.26806	0.830739	-0.476858	up-regulated	unchanged	unchanged	AT1G78520	NA	Carbohydrate-binding X8 domain superfamily protein
Capana00g001034	1.31573	0.930295	0.857883	up-regulated	unchanged	unchanged	AT1G78580	TPS1	TPS1
Capana07g002083	-0.605794	-1.01106	0.274068	unchanged	down-regulated	unchanged	AT1G78660	GGH1	Gamma-glutamyl hydrolase 1
Capana04g001453	0.940085	2.81552	-0.111229	unchanged	up-regulated	unchanged	AT1G78780	NA	pathogenesis-related family protein
Capana07g001902	0.808627	1.16593	1.10985	unchanged	up-regulated	up-regulated	AT1G78830	NA	EP1-like glycoprotein 2
Capana07g001903	-0.00389247	3.4101	1.5596	unchanged	up-regulated	unchanged	AT1G78830	NA	EP1-like glycoprotein 2
Capana07g002104	0.124244	3.16268	-1.19499	unchanged	up-regulated	down-regulated	AT1G78830	NA	EP1-like glycoprotein 2
Capana07g002105	0.769444	2.96474	-0.155713	unchanged	up-regulated	unchanged	AT1G78830	NA	EP1-like glycoprotein 2
Capana07g001966	-0.173212	0.401728	1.99527	unchanged	unchanged	up-regulated	AT1G78850	NA	EP1-like glycoprotein 3
Capana00g004902	1.11594	1.75183	2.93689	unchanged	up-regulated	up-regulated	AT1G78895	RTNLB22	Reticulon-like protein B22
Capana00g000243	4.5327	4.39986	3.67658	up-regulated	up-regulated	unchanged	AT1G78950	NA	Terpenoid cyclases family protein
Capana00g000374	4.70134	5.07355	5.21452	up-regulated	up-regulated	up-regulated	AT1G78950	NA	Terpenoid cyclases family protein
Capana09g000404	-1.29392	-1.72073	-2.81809	down-regulated	down-regulated	down-regulated	AT1G78950	NA	Terpenoid cyclases family protein
Capana09g000407	3.09011	1.85907	3.05811	up-regulated	up-regulated	up-regulated	AT1G78950	NA	Terpenoid cyclases family protein
Capana09g000409	-1.07571	-2.00999	-2.78105	down-regulated	down-regulated	down-regulated	AT1G78950	NA	Terpenoid cyclases family protein
Capana09g000410	-0.985821	-2.18696	-2.19073	unchanged	down-regulated	down-regulated	AT1G78950	NA	Terpenoid cyclases family protein
Capana00g004901	1.57252	1.41926	0.164031	up-regulated	up-regulated	unchanged	AT1G78980	SRF5	Leucine-rich repeat receptor-like protein kinase (Fragment)
Capana10g000219	0.372467	0.230419	1.23352	unchanged	unchanged	up-regulated	AT1G79160	NA	Filamentous hemagglutinin transporter
Capana03g003025	-0.231846	0.207348	1.27312	unchanged	unchanged	up-regulated	AT1G79190	NA	ARM repeat superfamily protein
Capana04g002393	1.14546	0.776703	0.943934	up-regulated	unchanged	unchanged	AT1G79400	CHX2	CHX2
Capana00g001790	2.27356	1.68115	1.23731	up-regulated	up-regulated	up-regulated	AT1G79630	NA	Probable protein phosphatase 2C 18
Capana03g000252	0.502702	2.94717	0.171103	unchanged	up-regulated	unchanged	AT1G79750	NADP-ME4	Malic enzyme
Capana09g000299	-1.01589	-0.111096	-0.220856	down-regulated	unchanged	unchanged	AT1G79860	ROPGEF12	Rop guanine nucleotide exchange factor 12
Capana12g000952	6.66389	5.76723	2.39063	up-regulated	up-regulated	unchanged	AT1G79940	ERDJ2A	ATERDJ2A
Capana03g000333	0.813454	0.513067	1.64691	unchanged	unchanged	up-regulated	AT1G79950	RTEL1	Regulator of telomere elongation helicase 1 homolog
Capana00g000573	-0.354494	2.2778	2.2732	unchanged	up-regulated	up-regulated	AT1G79990	NA	Coatomer subunit beta'
Capana12g001370	0.127753	-1.08678	-1.2308	unchanged	down-regulated	down-regulated	AT1G80080	TMM	TMM
Capana05g002287	NA	-1.85145	-0.772312	unchanged	down-regulated	unchanged	AT1G80110	PP2B11	F-box protein PP2-B11
Capana12g002176	5.98154	5.51506	4.6534	up-regulated	up-regulated	up-regulated	AT1G80110	PP2B11	F-box protein PP2-B11
Capana07g000417	2.51178	1.95602	-1.02397	up-regulated	up-regulated	down-regulated	AT1G80130	NA	F18B13.21 protein
Capana00g000334	0.799184	1.11017	-0.156301	unchanged	up-regulated	unchanged	AT1G80160	NA	F18B13.24 protein
Capana03g000430	0.270374	1.31651	-2.82995	unchanged	unchanged	down-regulated	AT1G80160	NA	F18B13.24 protein
Capana04g002322	1.03029	0.94996	0.713787	up-regulated	unchanged	unchanged	AT1G80160	NA	F18B13.24 protein
Capana11g002109	NA	NA	-5.80893	unchanged	unchanged	down-regulated	AT1G80160	NA	F18B13.24 protein
Capana06g001141	2.80464	2.82666	2.368	up-regulated	up-regulated	up-regulated	AT1G80170	NA	Probable polygalacturonase At1g80170
Capana09g000012	-1.20874	-1.75335	-1.71907	unchanged	down-regulated	unchanged	AT1G80170	NA	Probable polygalacturonase At1g80170
Capana03g000427	0.35745	1.19902	-0.456322	unchanged	up-regulated	unchanged	AT1G80180	NA	MAPK kinase substrate protein At1g80180
Capana04g000498	-1.30616	-2.06239	-0.53155	unchanged	down-regulated	unchanged	AT1G80260	emb1427	Gamma-tubulin complex component
Capana03g000537	0.114633	0.260732	-1.81151	unchanged	unchanged	down-regulated	AT1G80450	VQ11	VQ motif-containing protein 11
Capana03g000473	0.640693	2.5523	-0.476835	unchanged	up-regulated	unchanged	AT1G80840	WRKY40	Probable WRKY transcription factor 40
Capana06g001110	1.48423	0.982207	-0.468148	up-regulated	unchanged	unchanged	AT1G80840	WRKY40	Probable WRKY transcription factor 40
Capana08g000683	2.24364	4.50351	2.18546	up-regulated	up-regulated	up-regulated	AT1G80840	WRKY40	Probable WRKY transcription factor 40
Capana12g001134	-1.9512	2.91047	2.7705	unchanged	up-regulated	unchanged	AT1G80840	WRKY40	Probable WRKY transcription factor 40
Capana03g000542	-0.30617	-1.12702	0.638814	unchanged	down-regulated	unchanged	AT1G80870	NA	Putative receptor-like protein kinase At1g80870
Capana00g004604	0.25871	1.40267	0.243356	unchanged	up-regulated	unchanged	AT1G80930	NA	At1g80930/F23A5_23
Capana00g001660	0.297006	1.19183	0.0453269	unchanged	up-regulated	unchanged	AT2G01100	NA	AT2G01100 protein
Capana11g002361	0.0899063	-0.69998	1.0869	unchanged	unchanged	up-regulated	AT2G01120	ORC4	Origin of replication complex subunit 4
Capana02g002849	0.204539	1.36016	0.716758	unchanged	up-regulated	unchanged	AT2G01300	NA	Mediator of RNA polymerase II transcription subunit
Capana02g002850	2.62913	1.11882	-0.904689	up-regulated	up-regulated	unchanged	AT2G01300	NA	Mediator of RNA polymerase II transcription subunit
Capana00g002491	-0.50473	2.58669	1.68584	unchanged	up-regulated	up-regulated	AT2G01340	At17.1	At2g01340
Capana00g002492	0.0230937	1.63175	1.31785	unchanged	up-regulated	up-regulated	AT2G01340	At17.1	At2g01340
Capana11g002379	0.290193	2.9437	5.39983	unchanged	up-regulated	up-regulated	AT2G01430	ATHB-17	Homeobox-leucine zipper protein ATHB-17
Capana00g003141	-1.3056	-1.03799	0.662772	down-regulated	down-regulated	unchanged	AT2G01680	NA	Ankyrin repeat-containing protein At2g01680
Capana00g000346	-0.570238	1.93117	-1.34965	unchanged	up-regulated	down-regulated	AT2G01980	NHX7	Sodium/hydrogen exchanger 7
Capana05g000031	0.0345166	2.10437	-1.23133	unchanged	up-regulated	down-regulated	AT2G01980	NHX7	Sodium/hydrogen exchanger 7
Capana05g000757	0.809769	0.22799	5.08029	unchanged	unchanged	up-regulated	AT2G02060	NA	Glycosyltransferase
Capana08g000071	-0.351315	1.03043	1.05875	unchanged	up-regulated	up-regulated	AT2G02220	PSKR1	Phytosulfokine receptor 1
Capana00g002765	0.460318	2.79185	4.65125	unchanged	up-regulated	up-regulated	AT2G02360	PP2B10	F-box protein PP2-B10
Capana12g000327	0.416623	1.11269	0.0120669	unchanged	up-regulated	unchanged	AT2G02360	PP2B10	F-box protein PP2-B10
Capana03g001589	0.790009	0.370729	-1.62705	unchanged	unchanged	down-regulated	AT2G02540	ZHD3	Zinc-finger homeodomain protein 3
Capana00g001307	-0.157453	-0.939662	-1.35005	unchanged	unchanged	down-regulated	AT2G02710	TLP1	Protein TWIN LOV 1
Capana00g003726	0.771858	0.510292	1.09534	unchanged	unchanged	up-regulated	AT2G02710	TLP1	Protein TWIN LOV 1
Capana11g001488	-1.17545	-0.581604	0.698978	down-regulated	unchanged	unchanged	AT2G02710	TLP1	Protein TWIN LOV 1
Capana11g001057	0.157239	1.55042	0.717657	unchanged	up-regulated	unchanged	AT2G02800	PBL3	Probable serine/threonine-protein kinase PBL3
Capana11g001603	0.55092	1.07536	0.0287817	unchanged	up-regulated	unchanged	AT2G02800	PBL3	Probable serine/threonine-protein kinase PBL3
Capana08g001940	-0.351126	-0.408529	1.01592	unchanged	unchanged	up-regulated	AT2G02850	ARPN	Basic blue protein
Capana11g001850	-0.114638	0.286309	1.27373	unchanged	unchanged	up-regulated	AT2G02990	RNS1	Ribonuclease 1
Capana01g000572	-0.33782	-0.752494	2.12507	unchanged	unchanged	up-regulated	AT2G03020	NA	Heat shock protein HSP20/alpha crystallin family
Capana03g000805	2.20527	2.371	0.192384	unchanged	up-regulated	unchanged	AT2G03220	FUT1	Glycosyltransferase (Fragment)
Capana03g003489	-0.152	1.82156	3.38904	unchanged	up-regulated	unchanged	AT2G03430	NA	Ankyrin repeat family protein
Capana03g003490	2.57129	2.86728	-0.419909	unchanged	up-regulated	unchanged	AT2G03430	NA	Ankyrin repeat family protein
Capana04g000645	1.27805	2.54619	0.941809	up-regulated	up-regulated	unchanged	AT2G03440	NRP1	Nodulin-related protein 1
Capana02g003134	-0.336699	1.44205	1.5598	unchanged	up-regulated	up-regulated	AT2G03500	EFM	Myb family transcription factor EFM
Capana01g001934	0.0351373	0.311418	1.14667	unchanged	unchanged	up-regulated	AT2G03530	UPS2	ureide permease 2
Capana01g002746	2.06007	1.70552	-0.170034	up-regulated	up-regulated	unchanged	AT2G03550	CXE7	Probable carboxylesterase 7
Capana11g002027	1.19178	0.666512	-0.678068	up-regulated	unchanged	unchanged	AT2G03760	SOT12	Cytosolic sulfotransferase 12
Capana11g002029	-0.744838	-1.30599	0.980763	unchanged	down-regulated	unchanged	AT2G03760	SOT12	Cytosolic sulfotransferase 12
Capana03g000910	0.149935	1.08253	-0.927145	unchanged	up-regulated	unchanged	AT2G03810	NA	18S pre-ribosomal assembly protein gar2-like protein
Capana11g001121	1.56741	1.5052	1.70305	up-regulated	up-regulated	up-regulated	AT2G03820	NA	60S ribosomal export protein NMD3
Capana12g002835	-0.150555	0.460325	-1.13393	unchanged	unchanged	down-regulated	AT2G03820	NA	60S ribosomal export protein NMD3
Capana07g001982	0.162417	0.310814	1.23169	unchanged	unchanged	up-regulated	AT2G04160	AIR3	Subtilisin-like protease SBT5.3
Capana03g003923	0.0463302	1.03503	-0.0465694	unchanged	up-regulated	unchanged	AT2G05590	NA	TLD-domain containing nucleolar protein
Capana06g001182	1.36958	1.97359	3.12801	unchanged	up-regulated	up-regulated	AT2G05940	RIPK	Serine/threonine-protein kinase RIPK
Capana07g000734	0.586499	0.729001	1.22578	unchanged	unchanged	up-regulated	AT2G05940	RIPK	Serine/threonine-protein kinase RIPK
Capana08g000277	0.776225	0.537045	1.17845	unchanged	unchanged	up-regulated	AT2G05940	RIPK	Serine/threonine-protein kinase RIPK
Capana12g000976	-0.434523	2.07	0.455788	unchanged	up-regulated	unchanged	AT2G05940	RIPK	Serine/threonine-protein kinase RIPK
Capana07g000375	-0.0528903	0.671772	-1.10789	unchanged	unchanged	down-regulated	AT2G06050	OPR3	12-oxophytodienoate reductase 3
Capana09g000137	0.0821385	-0.897679	-1.27267	unchanged	unchanged	down-regulated	AT2G07180	PBL17	Probable serine/threonine-protein kinase PBL17
Capana00g003731	2.0954	3.30729	1.90805	up-regulated	up-regulated	unchanged	AT2G12480	SCPL43	serine carboxypeptidase-like 43
Capana01g000549	-2.53567	1.81344	3.35355	unchanged	up-regulated	up-regulated	AT2G13620	CHX15	Cation/H(+) antiporter 15
Capana01g001745	NA	2.35343	-0.509174	unchanged	up-regulated	unchanged	AT2G13650	GONST1	GDP-mannose transporter (Fragment)
Capana00g004123	-0.484932	3.44549	0.248731	unchanged	up-regulated	unchanged	AT2G13810	ALD1	EDTS5
Capana08g002006	-0.0251923	-0.0180422	-1.37565	unchanged	unchanged	down-regulated	AT2G13820	NA	Bifunctional inhibitor/lipid-transfer protein/seed storage 2S albumin superfamily protein
Capana04g000937	-0.152	5.49999	3.03357	unchanged	up-regulated	up-regulated	AT2G14095	NA	Expressed protein
Capana02g002891	-0.325053	1.76096	0.606637	unchanged	up-regulated	unchanged	AT2G14440	NA	Leucine-rich repeat protein kinase family protein
Capana08g002192	3.27085	3.70844	1.28081	up-regulated	up-regulated	up-regulated	AT2G14580	PRB1	Pathogenesis-related protein 1
Capana09g001847	-1.12959	-2.56377	0.131103	unchanged	down-regulated	unchanged	AT2G14580	PRB1	Pathogenesis-related protein 1
Capana09g002059	-0.335214	-1.41853	-3.05601	unchanged	down-regulated	down-regulated	AT2G14580	PRB1	Pathogenesis-related protein 1
Capana02g000676	1.16324	0.635672	-2.40642	unchanged	unchanged	down-regulated	AT2G14960	GH3.1	Probable indole-3-acetic acid-amido synthetase GH3.1
Capana08g002278	0.841693	2.94847	-0.741125	unchanged	up-regulated	unchanged	AT2G14960	GH3.1	Probable indole-3-acetic acid-amido synthetase GH3.1
Capana08g001369	-0.215707	1.09108	0.537211	unchanged	up-regulated	unchanged	AT2G15080	AtRLP19	Receptor-like protein 19
Capana08g002293	0.0546112	1.12497	1.26231	unchanged	up-regulated	up-regulated	AT2G15220	NA	At2g15220/F15A23.4
Capana08g002308	0.198682	1.03156	-0.451846	unchanged	up-regulated	unchanged	AT2G15280	RTNLB10	Reticulon-like protein B10
Capana08g002329	1.17829	1.33381	-0.808602	unchanged	up-regulated	unchanged	AT2G15480	UGT73B5	Glycosyltransferase
Capana00g004277	-0.0163537	0.687888	-1.70982	unchanged	unchanged	down-regulated	AT2G15490	UGT73B4	UDP-glycosyltransferase 73B4
Capana10g002240	1.35345	2.70295	0.247925	up-regulated	up-regulated	unchanged	AT2G15490	UGT73B4	UDP-glycosyltransferase 73B4
Capana12g000723	1.39179	0.562089	-0.170845	up-regulated	unchanged	unchanged	AT2G15490	UGT73B4	UDP-glycosyltransferase 73B4
Capana08g002361	-0.0390613	-0.426602	-1.22201	unchanged	unchanged	down-regulated	AT2G15570	ATHM3	Thioredoxin superfamily protein
Capana07g000291	1.18288	1.22489	-0.0889221	up-regulated	up-regulated	unchanged	AT2G15580	NA	AT2G15580 protein
Capana00g000580	0.743314	1.45599	0.517538	unchanged	up-regulated	unchanged	AT2G15730	NA	At2g15730
Capana03g001154	0.552306	2.92487	-0.198556	unchanged	up-regulated	unchanged	AT2G15760	NA	At2g15760
Capana04g000510	0.0871387	1.66995	0.264152	unchanged	up-regulated	unchanged	AT2G15760	NA	At2g15760
Capana09g000993	2.26942	2.97649	-0.143929	up-regulated	up-regulated	unchanged	AT2G15760	NA	At2g15760
Capana08g002427	NA	4.91387	-0.815035	unchanged	up-regulated	unchanged	AT2G15780	NA	At2g15780/F19G14.22
Capana08g002428	NA	NA	-2.76982	unchanged	unchanged	down-regulated	AT2G15780	NA	At2g15780/F19G14.22
Capana08g002430	NA	1.96381	-0.363845	unchanged	up-regulated	unchanged	AT2G15780	NA	At2g15780/F19G14.22
Capana02g003129	0.105578	-0.0397112	-1.32568	unchanged	unchanged	down-regulated	AT2G15790	CYP40	Peptidyl-prolyl cis-trans isomerase CYP40
Capana08g002472	0.0301446	-0.231254	1.10366	unchanged	unchanged	up-regulated	AT2G15890	MEE14	CCG-binding protein 1
Capana07g000429	1.84403	3.10622	-1.56968	unchanged	up-regulated	down-regulated	AT2G16060	AHB1	NSHB1
Capana07g000469	0.435122	3.80031	-1.44785	unchanged	up-regulated	down-regulated	AT2G16060	AHB1	NSHB1
Capana08g002585	1.21589	0.104004	1.20214	up-regulated	unchanged	up-regulated	AT2G16430	PAP10	Purple acid phosphatase
Capana08g002586	-0.192129	-0.408255	2.81818	unchanged	unchanged	up-regulated	AT2G16430	PAP10	Purple acid phosphatase
Capana08g002594	-0.331517	-0.110703	2.25837	unchanged	unchanged	up-regulated	AT2G16430	PAP10	Purple acid phosphatase
Capana10g000965	1.40747	1.36504	0.824981	up-regulated	up-regulated	unchanged	AT2G16730	BGAL13	Beta-galactosidase 13
Capana10g000037	0.859903	1.30214	0.458561	unchanged	up-regulated	unchanged	AT2G16790	NA	P-loop containing nucleoside triphosphate hydrolases superfamily protein
Capana08g002670	1.42047	0.442982	-2.11797	unchanged	unchanged	down-regulated	AT2G16850	PIP2-8	Probable aquaporin PIP2-8
Capana03g000978	-0.198208	1.0497	0.598947	unchanged	up-regulated	unchanged	AT2G16890	UGT90A1	UDP-glycosyltransferase 90A1
Capana12g000607	1.8869	-0.274527	0.47302	up-regulated	unchanged	unchanged	AT2G17010	MSL8	Mechanosensitive ion channel protein 8
Capana10g001138	1.9237	0.199307	0.470621	up-regulated	unchanged	unchanged	AT2G17040	anac036	NAC domain containing protein 36
Capana05g002300	-4.80626	1.44355	1.70232	down-regulated	unchanged	unchanged	AT2G17250	EMB2762	CCAAT-binding factor
Capana04g000565	NA	0.234182	6.25297	unchanged	unchanged	up-regulated	AT2G17260	GLR2	glutamate receptor 2
Capana04g002491	0.114234	-0.293723	1.3505	unchanged	unchanged	up-regulated	AT2G17420	NTR2	Thioredoxin reductase 2
Capana02g002517	1.31517	2.44855	0.68585	up-regulated	up-regulated	unchanged	AT2G17705	NA	Methionine-S-oxide reductase
Capana02g002507	0.646588	1.39649	0.962611	unchanged	up-regulated	unchanged	AT2G17760	APF1	Aspartyl protease family protein 1
Capana08g002722	0.512515	1.0973	-0.0522869	unchanged	up-regulated	unchanged	AT2G17840	ERD7	Protein EARLY-RESPONSIVE TO DEHYDRATION 7%2C chloroplastic
Capana02g002584	0.117481	0.650694	-1.12063	unchanged	unchanged	down-regulated	AT2G17890	CPK16	Calcium-dependent protein kinase 16
Capana02g002737	0.551389	0.81518	-1.24007	unchanged	unchanged	down-regulated	AT2G18170	MPK7	Mitogen-activated protein kinase 7
Capana08g002564	-0.575356	-0.0502531	1.03377	unchanged	unchanged	up-regulated	AT2G18180	SFH10	Phosphatidylinositol/phosphatidylcholine transfer protein SFH10
Capana02g002734	-0.30652	1.30291	-0.30612	unchanged	up-regulated	unchanged	AT2G18193	NA	AAA-ATPase At2g18193
Capana01g000929	-0.593088	-1.71665	0.777223	unchanged	down-regulated	unchanged	AT2G18196	HIPP30	Heavy metal-associated isoprenylated plant protein 30
Capana12g001024	0.0603929	0.350135	-2.74049	unchanged	unchanged	down-regulated	AT2G18196	HIPP30	Heavy metal-associated isoprenylated plant protein 30
Capana02g002764	0.809769	3.7541	1.24624	unchanged	up-regulated	up-regulated	AT2G18210	NA	At2g18210
Capana02g000434	-0.65246	1.13539	-0.0244669	unchanged	up-regulated	unchanged	AT2G18280	TULP2	Tubby-like F-box protein
Capana08g002545	NA	2.59687	0.0639677	unchanged	up-regulated	unchanged	AT2G18360	NA	Alpha/beta-Hydrolases superfamily protein
Capana02g002588	0.0576129	-0.2948	-1.11823	unchanged	unchanged	down-regulated	AT2G18420	GASA11	Gibberellin-regulated protein 11
Capana04g000381	NA	3.08332	2.00005	unchanged	up-regulated	unchanged	AT2G18500	OFP7	Transcription repressor OFP7
Capana06g001416	1.55905	1.97713	2.34752	unchanged	up-regulated	up-regulated	AT2G18660	EGC2	EG45-like domain containing protein 2
Capana08g000685	2.54631	2.4453	1.53547	up-regulated	up-regulated	up-regulated	AT2G18660	EGC2	EG45-like domain containing protein 2
Capana00g001177	1.30784	0.38115	1.00723	up-regulated	unchanged	up-regulated	AT2G18790	PHYB	Phytochrome
Capana02g003648	3.00511	3.06132	-4.26877	unchanged	unchanged	down-regulated	AT2G18980	PER16	Peroxidase 16
Capana04g000608	0.547751	1.41354	-0.213168	unchanged	up-regulated	unchanged	AT2G19130	NA	G-type lectin S-receptor-like serine/threonine-protein kinase At2g19130
Capana09g000178	0.626657	1.32362	0.88407	unchanged	up-regulated	unchanged	AT2G19450	DGAT1	Diacylglycerol O-acyltransferase 1
Capana10g000167	-0.443312	-1.02494	-0.475418	unchanged	down-regulated	unchanged	AT2G19580	TET2	Tetraspanin-2
Capana03g004505	-0.16064	0.10809	1.03243	unchanged	unchanged	up-regulated	AT2G19640	ASHR2	Histone-lysine N-methyltransferase ASHR2
Capana07g000941	-0.0179496	1.00536	0.242535	unchanged	up-regulated	unchanged	AT2G19710	NA	Regulator of Vps4 activity in the MVB pathway protein
Capana09g000193	-1.07768	-1.34578	-1.59508	down-regulated	down-regulated	down-regulated	AT2G19760	PRO1	Profilin-1
Capana09g000296	-3.13474	-1.86063	-1.80276	down-regulated	unchanged	unchanged	AT2G19910	RDR3	Probable RNA-dependent RNA polymerase 3
Capana09g000243	-0.396899	-0.79986	-1.06201	unchanged	unchanged	down-regulated	AT2G19930	NA	RNA-dependent RNA polymerase family protein
Capana07g001621	NA	4.40394	2.05365	unchanged	up-regulated	up-regulated	AT2G20340	ELI5	Tyrosine decarboxylase 1
Capana06g003010	1.72938	1.16134	0.943737	up-regulated	up-regulated	unchanged	AT2G20470	NA	Non-specific serine/threonine protein kinase
Capana07g001679	-0.328923	-0.150849	1.71794	unchanged	unchanged	up-regulated	AT2G20760	NA	Clathrin light chain 1
Capana09g000636	0.338773	1.29076	-0.217685	unchanged	up-regulated	unchanged	AT2G20780	PLT4	Probable polyol transporter 4
Capana00g003369	0.208306	1.54236	-0.343461	unchanged	up-regulated	unchanged	AT2G20900	DGK5	Diacylglycerol kinase 5
Capana08g002735	-0.307775	-0.86198	1.10505	unchanged	unchanged	up-regulated	AT2G20980	MCM10	Minichromosome maintenance 10
Capana08g002691	0.628025	0.214524	2.92524	unchanged	unchanged	up-regulated	AT2G21100	DIR23	Dirigent protein 23
Capana12g002148	-0.641103	1.59459	0.840152	unchanged	up-regulated	unchanged	AT2G21100	DIR23	Dirigent protein 23
Capana08g002650	-0.48681	-0.46835	1.07765	unchanged	unchanged	up-regulated	AT2G21220	NA	Putative auxin-regulated protein
Capana08g002543	0.19879	2.10228	-1.31715	unchanged	up-regulated	down-regulated	AT2G21620	RD2	Adenine nucleotide alpha hydrolases-like superfamily protein
Capana00g001934	-0.0742679	-0.256571	1.52102	unchanged	unchanged	up-regulated	AT2G21790	RNR1	Ribonucleoside-diphosphate reductase large subunit
Capana12g001752	0.76052	0.558061	-1.27092	unchanged	unchanged	down-regulated	AT2G21970	44441	44441
Capana05g001485	1.30362	2.88755	1.54337	up-regulated	up-regulated	up-regulated	AT2G22120	NA	RING/FYVE/PHD zinc finger superfamily protein
Capana10g000467	1.16687	2.80933	-0.226913	up-regulated	up-regulated	unchanged	AT2G22170	PLAT2	PLAT domain-containing protein 2
Capana10g000468	0.0256135	2.42194	-0.480726	unchanged	up-regulated	unchanged	AT2G22170	PLAT2	PLAT domain-containing protein 2
Capana12g001699	-0.788745	2.07325	-0.00702749	unchanged	up-regulated	unchanged	AT2G22300	CAMTA3	Calmodulin-binding transcription activator 3
Capana00g002036	2.25351	3.74028	2.69146	unchanged	up-regulated	unchanged	AT2G22560	NET2D	NET2D
Capana05g000219	2.6725	5.22937	-0.0298826	unchanged	up-regulated	unchanged	AT2G22560	NET2D	NET2D
Capana12g002731	0.40122	1.17668	0.0276361	unchanged	up-regulated	unchanged	AT2G22570	NIC1	NIC1
Capana12g002718	-0.327616	-1.32348	0.47251	unchanged	down-regulated	unchanged	AT2G22590	UGT91A1	UDP-glycosyltransferase 91A1
Capana08g002186	-1.72298	1.19311	-2.7289	unchanged	unchanged	down-regulated	AT2G22830	SQE2	Squalene epoxidase 2%2C mitochondrial
Capana02g002958	-0.0625954	0.331812	-1.1483	unchanged	unchanged	down-regulated	AT2G22910	NAGS1	Probable amino-acid acetyltransferase NAGS1%2C chloroplastic
Capana04g001653	-0.487762	-1.72777	-0.517868	unchanged	down-regulated	unchanged	AT2G23000	SCPL10	Scpl10
Capana02g000680	0.341742	1.12532	-0.695325	unchanged	up-regulated	unchanged	AT2G23320	WRKY15	Probable WRKY transcription factor 15
Capana02g003080	-0.0037632	0.112486	-1.06054	unchanged	unchanged	down-regulated	AT2G23420	NAPRT2	Nicotinate phosphoribosyltransferase 2
Capana02g003167	-0.0376128	1.31755	0.579525	unchanged	up-regulated	unchanged	AT2G23450	WAKL14	Wall-associated receptor kinase-like 14
Capana08g002489	1.31749	1.51636	0.0491897	unchanged	up-regulated	unchanged	AT2G23460	XLG1	Extra-large guanine nucleotide-binding protein 1
Capana08g002453	-1.22215	1.52346	2.93955	unchanged	up-regulated	up-regulated	AT2G23610	MES3	MES3
Capana08g002454	-2.03787	0.739362	3.36369	unchanged	unchanged	up-regulated	AT2G23610	MES3	MES3
Capana08g002455	-1.11378	1.62212	1.86577	unchanged	up-regulated	up-regulated	AT2G23610	MES3	MES3
Capana00g003613	0.0390534	1.25552	-0.210321	unchanged	up-regulated	unchanged	AT2G23620	MES1	Methylesterase 1
Capana02g003139	0.335632	-0.46036	1.33749	unchanged	unchanged	up-regulated	AT2G23630	sks16	SKU5 similar 16
Capana02g000767	-0.476275	-1.20994	0.0176714	unchanged	down-regulated	unchanged	AT2G23690	NA	HTH-type transcriptional regulator
Capana02g003187	0.961838	2.10138	0.269469	unchanged	up-regulated	unchanged	AT2G23770	LYK4	LysM domain receptor-like kinase 4
Capana02g003188	0.918859	2.08331	0.299127	unchanged	up-regulated	unchanged	AT2G23770	LYK4	LysM domain receptor-like kinase 4
Capana00g003691	0.278934	1.36783	-0.211723	unchanged	up-regulated	unchanged	AT2G23810	TET8	TET8
Capana09g000098	-0.498606	-1.05053	-1.5353	unchanged	down-regulated	down-regulated	AT2G23810	TET8	TET8
Capana08g002127	0.638863	1.75345	1.00567	unchanged	up-regulated	up-regulated	AT2G23970	GGP5	Gamma-glutamyl peptidase 5
Capana07g000170	-3.62841	-2.45834	-2.32657	down-regulated	down-regulated	down-regulated	AT2G24050	EIF(ISO)4G2	Eukaryotic translation initiation factor isoform 4G-2
Capana07g000206	0.66825	1.53226	0.19334	unchanged	up-regulated	unchanged	AT2G24240	NA	BTB/POZ domain-containing protein At2g24240
Capana09g000130	-3.02452	-3.03013	-4.42169	down-regulated	down-regulated	down-regulated	AT2G24240	NA	BTB/POZ domain-containing protein At2g24240
Capana01g004120	2.45815	2.69539	3.32533	up-regulated	unchanged	unchanged	AT2G24430	ANAC038	NAC domain containing protein 38
Capana00g004882	0.0619676	-0.145115	1.04002	unchanged	unchanged	up-regulated	AT2G24490	RPA2A	RPA32A
Capana01g004050	-0.854925	3.26416	-1.78279	unchanged	up-regulated	down-regulated	AT2G24500	REIL2	Cytoplasmic 60S subunit biogenesis factor REI1 homolog 2
Capana09g000356	-4.2012	-0.755293	-3.20172	down-regulated	unchanged	unchanged	AT2G24840	AGL61	Agamous-like MADS-box protein AGL61
Capana08g000310	-0.725713	-1.04844	0.682569	unchanged	down-regulated	unchanged	AT2G25170	PKL	chromatin remodeling factor CHD3 (PICKLE)
Capana11g002106	3.9059	3.7577	2.57274	up-regulated	up-regulated	up-regulated	AT2G25570	NA	At2g25570
Capana07g000296	1.01217	1.92149	-0.142974	up-regulated	up-regulated	unchanged	AT2G25620	AtDBP1	Probable protein phosphatase 2C 22
Capana08g000767	2.10274	1.8176	-1.6616	up-regulated	up-regulated	down-regulated	AT2G25625	NA	Expressed protein
Capana08g002706	0.0290277	-0.740658	1.58094	unchanged	unchanged	up-regulated	AT2G25680	MOT1	Molybdate transporter 1
Capana01g000404	0.920039	1.43067	0.817186	unchanged	up-regulated	unchanged	AT2G25710	HCS1	Biotin--protein ligase 1%2C chloroplastic
Capana05g001620	0.3142	0.160436	1.99378	unchanged	unchanged	up-regulated	AT2G26440	PME12	Probable pectinesterase/pectinesterase inhibitor 12
Capana04g002016	-0.13151	1.45463	3.20617	unchanged	up-regulated	up-regulated	AT2G26490	JGB	Protein JINGUBANG
Capana02g000729	0.363745	1.70796	3.04161	unchanged	up-regulated	up-regulated	AT2G26560	PLP2	Patatin-like protein 2
Capana04g000520	0.809769	4.06254	-3.70922	unchanged	unchanged	down-regulated	AT2G26560	PLP2	Patatin-like protein 2
Capana04g000523	-0.0944173	-0.198213	-1.05566	unchanged	unchanged	down-regulated	AT2G26560	PLP2	Patatin-like protein 2
Capana03g004592	1.00492	-0.153152	-0.168561	up-regulated	unchanged	unchanged	AT2G26640	KCS11	3-ketoacyl-CoA synthase 11
Capana06g000107	-0.801953	-2.3021	-3.39354	unchanged	down-regulated	unchanged	AT2G26640	KCS11	3-ketoacyl-CoA synthase 11
Capana06g001415	0.681708	2.46894	-0.650484	unchanged	up-regulated	unchanged	AT2G26640	KCS11	3-ketoacyl-CoA synthase 11
Capana08g000691	1.23373	1.31416	-2.62278	up-regulated	up-regulated	down-regulated	AT2G26640	KCS11	3-ketoacyl-CoA synthase 11
Capana00g003947	0.697129	2.97211	0.322521	unchanged	up-regulated	unchanged	AT2G26650	AKT1	Potassium channel AKT1
Capana09g000351	0.750442	0.705578	1.0581	unchanged	unchanged	up-regulated	AT2G26650	AKT1	Potassium channel AKT1
Capana11g002115	2.22211	0.852249	1.29675	up-regulated	unchanged	unchanged	AT2G26695	NA	At2g26695
Capana03g000348	0.458325	3.45246	0.59747	unchanged	up-regulated	unchanged	AT2G26710	CYP734A1	CYP734A1
Capana09g000355	0.352766	1.03133	0.65496	unchanged	up-regulated	unchanged	AT2G26710	CYP734A1	CYP734A1
Capana00g002769	-2.97555	-3.7327	-3.36511	down-regulated	down-regulated	down-regulated	AT2G26760	CYCB1-4	CYCB1
Capana07g002503	-1.21013	-1.48463	-0.749095	down-regulated	down-regulated	unchanged	AT2G26760	CYCB1-4	CYCB1
Capana09g000240	-6.96538	-4.63561	-7.00628	down-regulated	down-regulated	down-regulated	AT2G26790	NA	Pentatricopeptide repeat-containing protein At2g26790%2C mitochondrial
Capana10g002463	-0.166831	-1.04429	0.956953	unchanged	down-regulated	unchanged	AT2G26850	NA	F-box protein At2g26850
Capana01g001814	0.0865415	0.0390278	-1.07113	unchanged	unchanged	down-regulated	AT2G26930	ISPE	PDE277
Capana00g003650	1.89293	3.00466	0.454501	up-regulated	up-regulated	unchanged	AT2G27080	NHL13	NDR1/HIN1-like protein 13
Capana00g004259	2.76128	5.10303	-1.02733	unchanged	up-regulated	unchanged	AT2G27080	NHL13	NDR1/HIN1-like protein 13
Capana11g000422	0.973878	0.393262	1.79033	unchanged	unchanged	up-regulated	AT2G27150	AAO3	Abscisic-aldehyde oxidase
Capana11g000428	-1.77374	-0.404008	-2.16295	down-regulated	unchanged	down-regulated	AT2G27150	AAO3	Abscisic-aldehyde oxidase
Capana06g000664	2.19237	2.89069	0.756641	up-regulated	up-regulated	unchanged	AT2G27180	NA	Expressed protein
Capana04g000279	0.114092	0.175028	-1.04522	unchanged	unchanged	down-regulated	AT2G27190	PAP12	Fe(3+)-Zn(2+) purple acid phosphatase 12
Capana11g000342	1.43489	1.58745	1.38146	up-regulated	up-regulated	up-regulated	AT2G27310	NA	F-box protein At2g27310
Capana08g001470	0.652373	0.812905	-1.38918	unchanged	unchanged	down-regulated	AT2G27360	NA	GDSL esterase/lipase At2g27360
Capana06g000612	-0.134479	-1.47612	-1.15143	unchanged	down-regulated	down-regulated	AT2G27385	NA	Pollen Ole e 1 allergen and extensin family protein
Capana06g000814	1.30816	1.78773	2.0714	up-regulated	up-regulated	up-regulated	AT2G27660	NA	Cysteine/Histidine-rich C1 domain family protein
Capana08g001519	NA	1.51632	-1.50407	unchanged	unchanged	down-regulated	AT2G27660	NA	Cysteine/Histidine-rich C1 domain family protein
Capana07g000027	1.12615	1.90672	-1.32434	up-regulated	up-regulated	down-regulated	AT2G27690	CYP94C1	Cytochrome P450 94C1
Capana10g001985	NA	NA	-4.86227	unchanged	unchanged	down-regulated	AT2G27690	CYP94C1	Cytochrome P450 94C1
Capana12g002259	1.30825	0.797212	-2.31868	up-regulated	unchanged	down-regulated	AT2G27690	CYP94C1	Cytochrome P450 94C1
Capana06g000535	0.0668129	0.215035	-1.3268	unchanged	unchanged	down-regulated	AT2G28000	CPN60A1	SLP
Capana00g001328	2.53361	2.4229	1.48294	up-regulated	unchanged	unchanged	AT2G28085	NA	Auxin-responsive family protein
Capana09g002232	-0.89579	-1.85231	0.963136	unchanged	down-regulated	unchanged	AT2G28085	NA	Auxin-responsive family protein
Capana00g001861	2.57531	4.79011	-0.875666	up-regulated	up-regulated	unchanged	AT2G28210	ATACA2	ATACA2
Capana06g000547	NA	2.42939	-1.97608	unchanged	unchanged	down-regulated	AT2G28210	ATACA2	ATACA2
Capana01g003183	-0.00266354	1.04231	1.61732	unchanged	up-regulated	up-regulated	AT2G28270	NA	Cysteine/Histidine-rich C1 domain family protein
Capana01g003184	1.6128	2.24059	1.13939	up-regulated	up-regulated	up-regulated	AT2G28270	NA	Cysteine/Histidine-rich C1 domain family protein
Capana06g000487	1.19548	0.170696	0.989551	up-regulated	unchanged	unchanged	AT2G28490	NA	Vicilin-like seed storage protein At2g28490
Capana06g000293	-1.21399	-1.45387	0.639796	down-regulated	down-regulated	unchanged	AT2G28500	LBD11	LOB domain-containing protein 11
Capana09g001880	-0.525034	-0.767144	-1.7613	unchanged	unchanged	down-regulated	AT2G28550	RAP2.7	Related to AP2.7
Capana06g002803	0.375684	-0.458472	1.44901	unchanged	unchanged	up-regulated	AT2G28630	KCS12	3-ketoacyl-CoA synthase 12
Capana01g001308	1.60393	0.0838845	1.01941	up-regulated	unchanged	unchanged	AT2G28680	NA	Cupin family protein
Capana06g002792	0.420857	0.234736	-1.7273	unchanged	unchanged	down-regulated	AT2G28690	NA	TOX high mobility group box protein%2C putative (DUF1635)
Capana00g001292	1.05067	1.74883	0.874865	up-regulated	up-regulated	unchanged	AT2G28970	NA	Leucine-rich repeat protein kinase family protein
Capana08g001582	0.936107	1.47421	-0.525776	unchanged	up-regulated	unchanged	AT2G29060	SCL33	Scarecrow-like protein 33
Capana02g001842	1.14367	5.56322	1.43455	unchanged	up-regulated	up-regulated	AT2G29100	ATGLR2.9	Glutamate receptor
Capana00g004925	0.988872	1.32719	2.39221	unchanged	up-regulated	up-regulated	AT2G29110	ATGLR2.8	Glutamate receptor
Capana03g000032	1.032	0.422426	1.48892	unchanged	unchanged	up-regulated	AT2G29110	ATGLR2.8	Glutamate receptor
Capana03g000033	0.732091	1.12407	1.83049	unchanged	up-regulated	up-regulated	AT2G29110	ATGLR2.8	Glutamate receptor
Capana00g004922	-1.88647	2.06538	1.8263	unchanged	up-regulated	up-regulated	AT2G29120	GLR2.7	Glutamate receptor 2.7
Capana04g000549	0.316927	1.38885	3.06795	unchanged	up-regulated	up-regulated	AT2G29120	GLR2.7	Glutamate receptor 2.7
Capana12g001684	0.862142	3.48533	0.558084	unchanged	up-regulated	unchanged	AT2G29360	SDR	Tropinone reductase homolog At2g29360
Capana06g000398	0.8339	0.741511	-1.63604	unchanged	unchanged	down-regulated	AT2G29380	HAI3	HAI3
Capana08g001518	1.88136	1.63083	-0.0945015	up-regulated	up-regulated	unchanged	AT2G29420	GSTU7	Glutathione S-transferase U7
Capana08g001520	-1.11378	0.62865	1.30917	unchanged	unchanged	up-regulated	AT2G29420	GSTU7	Glutathione S-transferase U7
Capana00g000316	-1.72314	-2.2487	1.09207	unchanged	down-regulated	unchanged	AT2G29650	ANTR1	Sodium-dependent phosphate transport protein 1%2C chloroplastic
Capana02g001266	-0.193845	0.0478485	-1.252	unchanged	unchanged	down-regulated	AT2G29690	ASA2	Anthranilate synthase alpha subunit 2%2C chloroplastic
Capana06g000342	2.46658	1.75693	0.00401688	up-regulated	up-regulated	unchanged	AT2G30020	NA	PP2C-type phosphatase AP2C1
Capana06g002511	1.52969	1.9215	-0.806405	up-regulated	up-regulated	unchanged	AT2G30020	NA	PP2C-type phosphatase AP2C1
Capana03g000261	1.13907	0.796403	0.231604	up-regulated	unchanged	unchanged	AT2G30050	SEC13B	Protein transport protein SEC13 homolog B
Capana05g002214	1.61466	0.0893772	1.40255	up-regulated	unchanged	up-regulated	AT2G30080	ZIP6	ZIP6
Capana00g002355	-0.324846	-0.0386914	1.98634	unchanged	unchanged	up-regulated	AT2G30105	NA	LRR repeats and ubiquitin-like domain-containing protein At2g30105
Capana02g001068	0.0893387	1.02793	-0.278366	unchanged	up-regulated	unchanged	AT2G30150	NA	UDP-Glycosyltransferase superfamily protein
Capana06g000285	-0.367376	0.393782	1.92249	unchanged	unchanged	up-regulated	AT2G30340	LBD13	LBD13
Capana06g000284	0.22512	2.20474	-0.136267	unchanged	up-regulated	unchanged	AT2G30360	CIPK11	CBL-interacting serine/threonine-protein kinase 11
Capana09g001329	0.178496	1.11043	0.387059	unchanged	up-regulated	unchanged	AT2G30480	NA	unknown protein%3B Has 35333 Blast hits to 34131 proteins in 2444 species: Archae - 798%3B Bacteria - 22429%3B Metazoa - 974%3B Fungi - 991%3B Plants - 531%3B Viruses - 0%3B Other Eukaryotes - 9610 (source: NCBI BLink).
Capana06g000272	-0.16475	1.03393	0.649721	unchanged	up-regulated	unchanged	AT2G30490	CYP73A5	Cinnamate-4-hydroxylase
Capana06g000273	-0.163479	0.88635	1.39156	unchanged	unchanged	up-regulated	AT2G30490	CYP73A5	Cinnamate-4-hydroxylase
Capana06g000112	4.22116	3.68436	4.99143	up-regulated	up-regulated	up-regulated	AT2G30570	PSBW	PSBW
Capana04g000085	-0.726015	-1.45705	0.286488	unchanged	down-regulated	unchanged	AT2G30600	NA	BTB/POZ domain-containing protein
Capana07g001048	-1.0578	-0.555581	0.321129	down-regulated	unchanged	unchanged	AT2G30800	HVT1	DExH-box ATP-dependent RNA helicase DExH6
Capana03g002680	1.36763	4.04708	0.291557	unchanged	up-regulated	unchanged	AT2G31180	MYB14	Transcription factor MYB14
Capana05g002430	0.809769	1.59457	1.24385	unchanged	up-regulated	up-regulated	AT2G31180	MYB14	Transcription factor MYB14
Capana07g001604	3.92157	3.66269	-3.17508	unchanged	up-regulated	down-regulated	AT2G31180	MYB14	Transcription factor MYB14
Capana06g003077	-0.199201	-1.07404	0.23157	unchanged	down-regulated	unchanged	AT2G31270	CDT1A	CDT1-like protein a%2C chloroplastic
Capana09g000099	4.4883	2.53753	3.31247	up-regulated	up-regulated	up-regulated	AT2G31550	NA	SGNH hydrolase-type esterase superfamily protein
Capana03g003052	-0.365432	0.436792	1.47892	unchanged	unchanged	up-regulated	AT2G31810	NA	Acetolactate synthase small subunit 2%2C chloroplastic
Capana01g003762	-0.0781309	1.83045	-0.927019	unchanged	up-regulated	unchanged	AT2G31820	NA	Ankyrin repeat family protein
Capana07g000107	2.35079	1.53656	-3.64359	up-regulated	up-regulated	down-regulated	AT2G31953	LCR76	LCR76
Capana03g003769	0.513739	2.9463	-0.616311	unchanged	up-regulated	unchanged	AT2G32030	NA	Acyl-CoA N-acyltransferases (NAT) superfamily protein
Capana03g003770	0.845454	2.63294	-0.514075	unchanged	up-regulated	unchanged	AT2G32030	NA	Acyl-CoA N-acyltransferases (NAT) superfamily protein
Capana03g003731	0.0212712	2.80859	-1.25972	unchanged	up-regulated	down-regulated	AT2G32150	NA	At2g32150/F22D22.10
Capana09g000575	0.809769	5.29329	-1.72503	unchanged	up-regulated	unchanged	AT2G32300	UCC1	uclacyanin 1
Capana07g001479	0.0288277	-2.92562	-0.721502	unchanged	down-regulated	unchanged	AT2G32400	GLR3.7	Glutamate receptor 3.7
Capana07g001384	-1.03218	-0.944817	-1.69742	down-regulated	unchanged	down-regulated	AT2G32530	CSLB3	Cellulose synthase-like protein B3
Capana12g000248	1.68798	0.749105	2.51763	unchanged	unchanged	up-regulated	AT2G32660	AtRLP22	Receptor like protein 22
Capana06g002957	0.0177918	1.23823	-0.0894195	unchanged	up-regulated	unchanged	AT2G32720	CYTB5-B	CYTB5-D
Capana00g000958	0.31845	1.04533	-0.44679	unchanged	up-regulated	unchanged	AT2G32800	LECRKS2	Receptor like protein kinase S.2
Capana00g001879	-0.365093	1.05036	0.269724	unchanged	up-regulated	unchanged	AT2G32800	LECRKS2	Receptor like protein kinase S.2
Capana04g002526	-2.18044	-1.66649	-1.99785	down-regulated	unchanged	unchanged	AT2G33030	AtRLP25	RLP25
Capana03g004369	0.00103778	-0.132119	-1.12972	unchanged	unchanged	down-regulated	AT2G33150	PED1	PKT3
Capana09g000953	3.20848	3.83014	0.646992	unchanged	up-regulated	unchanged	AT2G33150	PED1	PKT3
Capana10g002472	0.929816	1.50705	-1.38908	unchanged	up-regulated	down-regulated	AT2G33260	NA	Tryptophan/tyrosine permease
Capana04g001261	0.534225	2.17059	-0.735365	unchanged	up-regulated	unchanged	AT2G33710	NA	Integrase-type DNA-binding superfamily protein
Capana02g001844	0.188888	-0.0085471	-1.42473	unchanged	unchanged	down-regulated	AT2G34020	NA	Calcium-binding EF-hand family protein
Capana07g000710	-1.02226	-0.828801	0.576381	down-regulated	unchanged	unchanged	AT2G34357	NA	ARM repeat superfamily protein
Capana02g001513	0.850244	3.3236	-0.328138	unchanged	up-regulated	unchanged	AT2G34500	CYP710A1	CYP710A1
Capana00g004542	-0.103762	1.55368	2.50158	unchanged	unchanged	up-regulated	AT2G34930	NA	Disease resistance family protein / LRR family protein
Capana00g004543	1.30933	0.137434	1.55153	unchanged	unchanged	up-regulated	AT2G34930	NA	Disease resistance family protein / LRR family protein
Capana00g004962	-0.441068	-0.137394	3.17301	unchanged	unchanged	up-regulated	AT2G34930	NA	Disease resistance family protein / LRR family protein
Capana01g002633	-1.13664	0.329926	2.44561	unchanged	unchanged	up-regulated	AT2G34930	NA	Disease resistance family protein / LRR family protein
Capana02g001151	0.437934	3.82344	1.48606	unchanged	up-regulated	up-regulated	AT2G34930	NA	Disease resistance family protein / LRR family protein
Capana07g000185	-1.25614	1.87133	2.61071	unchanged	up-regulated	up-regulated	AT2G34930	NA	Disease resistance family protein / LRR family protein
Capana11g000524	-0.152	-1.52908	2.21908	unchanged	unchanged	up-regulated	AT2G34930	NA	Disease resistance family protein / LRR family protein
Capana01g004358	1.71217	2.60452	2.11172	unchanged	up-regulated	up-regulated	AT2G35270	AHL21	AT-hook motif nuclear-localized protein 21
Capana01g001053	2.30158	2.7308	-0.228739	up-regulated	up-regulated	unchanged	AT2G35290	NA	At2g35290
Capana06g002439	1.25258	1.57369	0.918825	unchanged	up-regulated	unchanged	AT2G35350	PLL1	PLL1
Capana10g002082	1.79134	2.84474	1.59204	up-regulated	up-regulated	up-regulated	AT2G35460	NA	Late embryogenesis abundant (LEA) hydroxyproline-rich glycoprotein family
Capana01g000691	0.389878	2.51046	-0.280723	unchanged	up-regulated	unchanged	AT2G35660	CTF2A	FAD/NAD(P)-binding oxidoreductase family protein
Capana01g000581	0.12393	1.10697	-0.317073	unchanged	up-regulated	unchanged	AT2G35710	PGSIP8	Putative glucuronosyltransferase PGSIP8
Capana09g002101	1.00857	1.4829	1.62876	unchanged	up-regulated	up-regulated	AT2G35795	TIM14-1	Mitochondrial import inner membrane translocase subunit TIM14-1
Capana00g004821	-0.184166	-1.12846	-0.282581	unchanged	down-regulated	unchanged	AT2G35880	WDL4	Protein WVD2-like 4
Capana00g002380	0.67458	1.99653	2.67974	unchanged	up-regulated	up-regulated	AT2G35930	PUB23	E3 ubiquitin-protein ligase PUB23
Capana01g003370	-1.02393	1.95399	2.89598	unchanged	up-regulated	up-regulated	AT2G35930	PUB23	E3 ubiquitin-protein ligase PUB23
Capana11g000362	3.70971	3.85796	-1.35069	unchanged	up-regulated	down-regulated	AT2G35930	PUB23	E3 ubiquitin-protein ligase PUB23
Capana10g002083	0.26839	1.99395	1.30754	unchanged	up-regulated	up-regulated	AT2G35980	NHL10	NDR1/HIN1-like protein 10
Capana10g002040	-0.331801	-0.111668	-2.05416	unchanged	unchanged	down-regulated	AT2G36090	NA	Probable F-box protein At2g36090
Capana09g002436	-0.762682	-2.13837	-0.310746	unchanged	down-regulated	unchanged	AT2G36190	CWINV4	Beta-fructofuranosidase%2C insoluble isoenzyme CWINV4
Capana05g002452	-0.333211	-1.1022	0.686661	unchanged	down-regulated	unchanged	AT2G36290	NA	Alpha/beta-Hydrolases superfamily protein
Capana10g001975	1.0255	-0.0710187	-0.756691	up-regulated	unchanged	unchanged	AT2G36320	SAP4	Zinc finger A20 and AN1 domain-containing stress-associated protein 4
Capana12g002266	0.420101	0.982189	1.3685	unchanged	unchanged	up-regulated	AT2G36320	SAP4	Zinc finger A20 and AN1 domain-containing stress-associated protein 4
Capana11g000843	-0.916814	-1.07346	-0.70492	unchanged	down-regulated	unchanged	AT2G36380	ABCG34	ABC transporter G family member 34
Capana12g002302	0.809769	1.07942	-2.61282	unchanged	unchanged	down-regulated	AT2G36380	ABCG34	ABC transporter G family member 34
Capana08g002081	0.585513	0.41865	-1.81642	unchanged	unchanged	down-regulated	AT2G36690	NA	2-oxoglutarate (2OG) and Fe(II)-dependent oxygenase superfamily protein
Capana09g002294	-1.4673	3.52288	-0.0357491	unchanged	up-regulated	unchanged	AT2G36690	NA	2-oxoglutarate (2OG) and Fe(II)-dependent oxygenase superfamily protein
Capana12g002404	2.07183	1.30663	3.81691	up-regulated	up-regulated	up-regulated	AT2G36690	NA	2-oxoglutarate (2OG) and Fe(II)-dependent oxygenase superfamily protein
Capana05g000617	0.973357	0.681052	-2.62565	unchanged	unchanged	down-regulated	AT2G36770	UGT73C4	Glycosyltransferase (Fragment)
Capana00g001859	NA	NA	4.57763	unchanged	unchanged	up-regulated	AT2G36830	TIP1-1	Aquaporin TIP1-1
Capana11g000143	0.384116	0.699722	3.41416	unchanged	unchanged	up-regulated	AT2G36870	XTH32	Probable xyloglucan endotransglucosylase/hydrolase protein 32
Capana00g003508	1.86993	1.53341	0.463725	up-regulated	up-regulated	unchanged	AT2G36970	UGT86A1	Glycosyltransferase (Fragment)
Capana12g002128	1.23742	1.68575	0.728428	up-regulated	up-regulated	unchanged	AT2G36970	UGT86A1	Glycosyltransferase (Fragment)
Capana10g001989	2.15708	4.01692	2.48426	unchanged	up-regulated	unchanged	AT2G37025	TRFL8	TRF-like 8
Capana09g002190	0.160221	1.71908	1.08978	unchanged	up-regulated	up-regulated	AT2G37040	PAL1	Phenylalanine ammonia-lyase 1
Capana09g002199	-0.300135	1.4121	0.788584	unchanged	up-regulated	unchanged	AT2G37040	PAL1	Phenylalanine ammonia-lyase 1
Capana09g002200	0.347483	1.83956	1.66305	unchanged	up-regulated	up-regulated	AT2G37040	PAL1	Phenylalanine ammonia-lyase 1
Capana10g001836	2.24736	-1.99547	-2.13466	unchanged	unchanged	down-regulated	AT2G37170	PIP2B	plasma membrane intrinsic protein 2
Capana00g000052	0.62985	2.16957	-0.968575	unchanged	up-regulated	unchanged	AT2G37430	ZAT11	ZAT11
Capana06g000455	1.82124	2.37497	1.84063	up-regulated	up-regulated	up-regulated	AT2G37430	ZAT11	ZAT11
Capana11g000718	3.4058	5.10845	-1.08841	up-regulated	up-regulated	down-regulated	AT2G37430	ZAT11	ZAT11
Capana11g000739	1.58651	3.3041	0.3193	up-regulated	up-regulated	unchanged	AT2G37430	ZAT11	ZAT11
Capana02g000899	-1.16638	-1.20125	-0.919724	down-regulated	down-regulated	unchanged	AT2G37435	NA	Cystatin/monellin superfamily protein
Capana09g001839	0.272086	0.7896	2.22325	unchanged	unchanged	up-regulated	AT2G37440	IP5P8	Type I inositol polyphosphate 5-phosphatase 8
Capana09g001925	-0.192123	-0.657212	1.02173	unchanged	unchanged	up-regulated	AT2G37460	NA	WAT1-related protein At2g37460
Capana07g000861	0.322178	-0.157685	-1.68853	unchanged	unchanged	down-regulated	AT2G37640	EXPA3	Expansin
Capana10g001429	-1.17388	2.68309	4.48405	unchanged	up-regulated	up-regulated	AT2G37670	NA	Transducin/WD40 repeat-like superfamily protein
Capana09g001623	-0.103293	1.99351	0.206347	unchanged	up-regulated	unchanged	AT2G37710	LECRK41	L-type lectin-domain containing receptor kinase IV.1
Capana09g001638	0.947239	1.18313	2.55903	unchanged	up-regulated	up-regulated	AT2G37710	LECRK41	L-type lectin-domain containing receptor kinase IV.1
Capana09g001782	-0.0504816	-0.0889734	1.15882	unchanged	unchanged	up-regulated	AT2G37710	LECRK41	L-type lectin-domain containing receptor kinase IV.1
Capana09g001706	0.423495	1.53255	3.60406	unchanged	up-regulated	up-regulated	AT2G37820	NA	At2g37820
Capana09g001774	0.471144	2.73441	-0.0974767	unchanged	up-regulated	unchanged	AT2G37940	IPCS2	ERH1
Capana09g001644	0.2049	-0.50414	1.39509	unchanged	unchanged	up-regulated	AT2G37960	NA	Myosin-M heavy protein
Capana00g004466	-0.992666	2.29026	0.527842	unchanged	up-regulated	unchanged	AT2G37980	OFUT19	O-fucosyltransferase 19
Capana09g001610	1.16755	2.04873	1.00177	up-regulated	up-regulated	up-regulated	AT2G37980	OFUT19	O-fucosyltransferase 19
Capana07g000855	2.04568	2.15961	2.05795	up-regulated	up-regulated	unchanged	AT2G38050	DET2	Steroid 5-alpha-reductase DET2
Capana09g001583	-0.208662	3.05558	-0.621973	unchanged	up-regulated	unchanged	AT2G38060	PHT4%3B2	phosphate transporter 4%3B2
Capana05g001066	-0.103337	3.15222	-0.719517	unchanged	up-regulated	unchanged	AT2G38110	GPAT6	Glycerol-3-phosphate 2-O-acyltransferase 6
Capana09g001260	1.15217	2.83646	1.66801	unchanged	up-regulated	up-regulated	AT2G38250	GT-3B	Trihelix transcription factor GT-3b
Capana10g001341	-0.134399	2.23434	0.521758	unchanged	up-regulated	unchanged	AT2G38290	AMT2	Ammonium transporter 2
Capana00g004643	0.809769	4.19788	1.18946	unchanged	up-regulated	unchanged	AT2G38300	NA	Myb-like HTH transcriptional regulator family protein
Capana02g001744	0.556061	0.879533	1.30218	unchanged	unchanged	up-regulated	AT2G38300	NA	Myb-like HTH transcriptional regulator family protein
Capana00g004639	-0.120351	0.109347	-1.8584	unchanged	unchanged	down-regulated	AT2G38320	TBL34	Protein trichome birefringence-like 34
Capana02g002481	0.355034	1.11308	-0.246251	unchanged	up-regulated	unchanged	AT2G38320	TBL34	Protein trichome birefringence-like 34
Capana10g001287	0.495205	1.06787	0.0613461	unchanged	up-regulated	unchanged	AT2G38360	PRA1B4	PRA1 family protein B4
Capana10g001273	0.438889	0.340656	-1.02951	unchanged	unchanged	down-regulated	AT2G38400	AGT3	Alanine:glyoxylate aminotransferase 3
Capana06g001506	1.05556	1.67582	-0.30818	up-regulated	up-regulated	unchanged	AT2G38470	WRKY33	WRKY33
Capana09g001251	2.25371	3.07996	0.419567	up-regulated	up-regulated	unchanged	AT2G38470	WRKY33	WRKY33
Capana02g001862	1.95834	1.67192	2.16155	up-regulated	up-regulated	up-regulated	AT2G38530	LTP2	Non-specific lipid-transfer protein
Capana10g001554	0.0183637	-1.31733	0.119917	unchanged	down-regulated	unchanged	AT2G38540	LTP1	Non-specific lipid-transfer protein
Capana01g000756	0.407064	2.41359	-0.759753	unchanged	up-regulated	unchanged	AT2G38740	SGPP	Haloacid dehalogenase-like hydrolase domain-containing protein Sgpp
Capana08g001266	-0.103934	0.400804	-2.86023	unchanged	unchanged	down-regulated	AT2G38750	ANN4	Annexin D4
Capana08g001267	NA	3.11056	5.68571	unchanged	unchanged	up-regulated	AT2G38750	ANN4	Annexin D4
Capana08g001269	0.809769	3.15578	-2.84687	unchanged	up-regulated	down-regulated	AT2G38750	ANN4	Annexin D4
Capana08g001265	-0.182318	0.113242	-2.30508	unchanged	unchanged	down-regulated	AT2G38760	ANN3	Annexin
Capana08g001268	-0.466375	0.222606	-2.54132	unchanged	unchanged	down-regulated	AT2G38760	ANN3	Annexin
Capana12g002351	0.809769	6.27891	3.05645	unchanged	up-regulated	up-regulated	AT2G38790	NA	Uncharacterized protein At2g38790
Capana06g000109	-0.917238	-1.64425	-1.36599	unchanged	down-regulated	unchanged	AT2G38840	NA	Guanylate-binding family protein
Capana10g001469	2.19816	2.3979	1.9691	up-regulated	up-regulated	up-regulated	AT2G38870	NA	Putative protease inhibitor
Capana00g000716	0.266867	1.20066	-0.0829926	unchanged	up-regulated	unchanged	AT2G38920	RF178	Probable E3 ubiquitin-protein ligase BAH1-like
Capana00g000321	0.00488822	2.89316	1.56227	unchanged	up-regulated	up-regulated	AT2G39030	NATA1	L-ornithine N5-acetyltransferase NATA1
Capana01g001284	0.0526937	2.27056	0.614742	unchanged	up-regulated	unchanged	AT2G39030	NATA1	L-ornithine N5-acetyltransferase NATA1
Capana08g000827	-0.191908	1.08609	0.174923	unchanged	up-regulated	unchanged	AT2G39030	NATA1	L-ornithine N5-acetyltransferase NATA1
Capana08g000842	0.919596	2.14415	1.64103	unchanged	up-regulated	up-regulated	AT2G39030	NATA1	L-ornithine N5-acetyltransferase NATA1
Capana09g002249	1.57242	0.766128	0.184216	up-regulated	unchanged	unchanged	AT2G39210	NA	At2g39210/T16B24.15
Capana12g002476	0.231649	0.97862	1.91974	unchanged	unchanged	up-regulated	AT2G39210	NA	At2g39210/T16B24.15
Capana05g002406	-3.92972	1.73191	4.35411	unchanged	up-regulated	up-regulated	AT2G39380	ATEXO70H2	Exocyst subunit Exo70 family protein
Capana05g000415	0.350841	2.44517	1.75463	unchanged	up-regulated	up-regulated	AT2G39420	NA	Alpha/beta-Hydrolases superfamily protein
Capana05g002402	-0.0901151	1.05702	-0.583194	unchanged	up-regulated	unchanged	AT2G39435	NA	Phosphatidylinositol N-acetyglucosaminlytransferase subunit P-like protein
Capana05g000349	1.06319	1.82835	2.53766	unchanged	up-regulated	up-regulated	AT2G39518	NA	CASP-like protein 4D2
Capana05g000353	1.79644	2.73046	5.1392	unchanged	up-regulated	up-regulated	AT2G39530	NA	CASP-like protein 4D1
Capana06g000828	1.13463	0.972976	0.243535	up-regulated	unchanged	unchanged	AT2G39530	NA	CASP-like protein 4D1
Capana00g002332	0.715028	2.17911	-0.773484	unchanged	up-regulated	unchanged	AT2G39650	NA	At2g39650
Capana02g002211	0.59762	-0.154648	3.00111	unchanged	unchanged	up-regulated	AT2G39700	EXPA4	Expansin-A4
Capana06g002707	-0.205682	-0.293628	1.44021	unchanged	unchanged	up-regulated	AT2G39700	EXPA4	Expansin-A4
Capana09g001671	-0.178878	-1.62637	0.192	unchanged	down-regulated	unchanged	AT2G39710	NA	Eukaryotic aspartyl protease family protein
Capana10g001685	0.812006	0.534511	1.0825	unchanged	unchanged	up-regulated	AT2G39730	RCA	Ribulose bisphosphate carboxylase/oxygenase activase%2C chloroplastic
Capana04g000670	-0.722344	-2.17074	-2.57297	unchanged	down-regulated	down-regulated	AT2G39795	NA	Uncharacterized protein At2g39795%2C mitochondrial
Capana00g002090	0.809769	2.99476	-4.96104	unchanged	up-regulated	down-regulated	AT2G39980	NA	At2g39980/T28M21.14
Capana05g002005	1.21055	0.875063	-0.164418	up-regulated	unchanged	unchanged	AT2G39980	NA	At2g39980/T28M21.14
Capana05g002014	1.55323	2.26779	-0.688224	unchanged	up-regulated	unchanged	AT2G39980	NA	At2g39980/T28M21.14
Capana06g000359	-1.13886	-1.15992	-2.28719	down-regulated	down-regulated	down-regulated	AT2G40010	RPP0A	60S acidic ribosomal protein P0-1
Capana05g001981	0.423028	1.92936	-0.374693	unchanged	up-regulated	unchanged	AT2G40095	NA	Alpha/beta hydrolase related protein
Capana05g002040	1.006	1.20328	-0.185181	up-regulated	up-regulated	unchanged	AT2G40140	CZF1	Zinc finger CCCH domain-containing protein 29
Capana06g000346	0.16998	1.81195	0.261008	unchanged	up-regulated	unchanged	AT2G40140	CZF1	Zinc finger CCCH domain-containing protein 29
Capana05g002062	0.160174	0.804785	1.31041	unchanged	unchanged	up-regulated	AT2G40330	PYL6	Abscisic acid receptor PYL6
Capana00g004634	-2.04426	-0.959217	-1.42753	down-regulated	unchanged	down-regulated	AT2G40340	DREB2C	Integrase-type DNA-binding superfamily protein
Capana05g002031	NA	0.210541	-2.84595	unchanged	unchanged	down-regulated	AT2G40370	LAC5	Laccase-5
Capana05g002074	0.343983	1.13826	-0.291392	unchanged	up-regulated	unchanged	AT2G40390	NA	Neuronal PAS domain protein
Capana03g001612	-0.850018	1.44283	0.108685	unchanged	up-regulated	unchanged	AT2G40540	POT2	Potassium transporter
Capana09g000237	-1.9068	-1.67763	-1.92349	down-regulated	down-regulated	down-regulated	AT2G40570	NA	At2g40570
Capana06g002308	-0.15886	-1.25828	-0.444171	unchanged	down-regulated	unchanged	AT2G40610	EXPA8	Expansin-A8
Capana06g002128	3.31183	4.10151	1.81168	unchanged	up-regulated	up-regulated	AT2G40740	WRKY55	WRKY DNA-binding protein 55
Capana10g001996	NA	1.17231	4.30598	unchanged	unchanged	up-regulated	AT2G40890	CYP98A3	Cytochrome P450 98A3
Capana10g002482	0.113495	-0.0771599	-2.50938	unchanged	unchanged	down-regulated	AT2G40890	CYP98A3	Cytochrome P450 98A3
Capana10g002483	3.89697	2.76953	3.26265	up-regulated	up-regulated	up-regulated	AT2G40890	CYP98A3	Cytochrome P450 98A3
Capana10g002484	1.03364	1.77422	4.76278	unchanged	up-regulated	up-regulated	AT2G40890	CYP98A3	Cytochrome P450 98A3
Capana10g002485	0.809769	1.97506	3.42011	unchanged	up-regulated	up-regulated	AT2G40890	CYP98A3	Cytochrome P450 98A3
Capana05g000020	0.714066	1.29488	-1.35628	unchanged	up-regulated	down-regulated	AT2G41380	NA	At2g41380
Capana05g000028	0.392287	1.7393	0.289426	unchanged	up-regulated	unchanged	AT2G41410	CML35	Probable calcium-binding protein CML35
Capana05g000046	1.10199	0.664089	0.744707	up-regulated	unchanged	unchanged	AT2G41450	NA	N-acetyltransferase
Capana08g001908	0.597144	0.296737	-1.70821	unchanged	unchanged	down-regulated	AT2G41475	ATS3A	Embryo-specific protein ATS3A
Capana00g003809	0.0118884	1.04873	-0.726235	unchanged	up-regulated	unchanged	AT2G41540	GPDHC1	Glycerol-3-phosphate dehydrogenase
Capana10g002246	0.195698	3.56403	-0.0333427	unchanged	up-regulated	unchanged	AT2G41640	NA	At2g41640/T32G6.16
Capana05g000086	-0.586679	1.13188	1.67294	unchanged	up-regulated	up-regulated	AT2G41690	HSFB3	Heat stress transcription factor B-3
Capana10g002350	-1.04892	2.00099	0.295837	down-regulated	up-regulated	unchanged	AT2G41690	HSFB3	Heat stress transcription factor B-3
Capana05g000128	1.24176	0.773603	0.707434	up-regulated	unchanged	unchanged	AT2G41760	NTAQ1	Protein N-terminal glutamine amidohydrolase
Capana05g000116	1.35629	1.84093	5.38412	unchanged	up-regulated	up-regulated	AT2G41810	NA	Uncharacterized protein At2g41810
Capana05g000111	0.178479	1.19224	-0.101457	unchanged	up-regulated	unchanged	AT2G41835	SAP11	Zinc finger AN1 and C2H2 domain-containing stress-associated protein 11
Capana01g000355	-0.011487	1.94673	-0.135803	unchanged	up-regulated	unchanged	AT2G42010	PLDBETA1	phospholipase D beta 1
Capana01g003818	1.75008	1.41365	0.931126	up-regulated	unchanged	unchanged	AT2G42010	PLDBETA1	phospholipase D beta 1
Capana01g003129	0.0410574	0.93475	4.05763	unchanged	unchanged	up-regulated	AT2G42060	NA	At2g42060
Capana10g002207	0.44045	-0.201312	2.09071	unchanged	unchanged	up-regulated	AT2G42260	PYM	Protein POLYCHOME
Capana07g001790	0.606976	1.54159	1.58999	unchanged	up-regulated	up-regulated	AT2G42360	ATL41	E3 ubiquitin-protein ligase ATL41
Capana10g000317	1.19659	1.92825	1.35534	unchanged	up-regulated	up-regulated	AT2G42360	ATL41	E3 ubiquitin-protein ligase ATL41
Capana06g000932	-1.41977	-1.23395	-1.41718	down-regulated	down-regulated	down-regulated	AT2G42490	NA	Amine oxidase
Capana11g001152	-0.20174	-0.443406	-1.15791	unchanged	unchanged	down-regulated	AT2G42490	NA	Amine oxidase
Capana00g002347	3.04205	3.12985	-0.91476	unchanged	up-regulated	unchanged	AT2G42760	NA	At2g42760
Capana02g001639	0.8199	1.10032	1.08942	unchanged	up-regulated	up-regulated	AT2G42760	NA	At2g42760
Capana02g001640	0.584678	2.01432	0.872234	unchanged	up-regulated	unchanged	AT2G42760	NA	At2g42760
Capana07g001944	-0.303104	-2.92777	-1.57388	unchanged	down-regulated	down-regulated	AT2G42840	PDF1	Protodermal factor 1
Capana02g001393	NA	1.57871	2.5506	unchanged	up-regulated	up-regulated	AT2G43000	JUB1	Transcription factor JUNGBRUNNEN 1
Capana07g001015	0.402419	1.54173	2.77242	unchanged	up-regulated	up-regulated	AT2G43000	JUB1	Transcription factor JUNGBRUNNEN 1
Capana07g002471	-0.352613	0.140393	2.57126	unchanged	unchanged	up-regulated	AT2G43000	JUB1	Transcription factor JUNGBRUNNEN 1
Capana09g000453	-0.822762	-0.680619	-1.57855	unchanged	unchanged	down-regulated	AT2G43020	PAO2	Probable polyamine oxidase 2
Capana00g004668	0.256006	1.23215	0.234685	unchanged	up-regulated	unchanged	AT2G43040	NPG1	NPG1
Capana03g004230	-0.75979	-1.29193	1.11853	unchanged	down-regulated	unchanged	AT2G43120	NA	RmlC-like cupins superfamily protein
Capana03g004233	-0.721044	2.85675	1.72297	unchanged	up-regulated	up-regulated	AT2G43120	NA	RmlC-like cupins superfamily protein
Capana04g000538	1.83399	1.45479	0.385737	up-regulated	up-regulated	unchanged	AT2G43290	CML5	MSS3
Capana01g003803	1.1227	1.97756	0.931775	unchanged	up-regulated	unchanged	AT2G43480	PER26	Probable peroxidase 26
Capana01g003851	0.0878588	1.11972	0.284672	unchanged	up-regulated	unchanged	AT2G43500	NA	Plant regulator RWP-RK family protein
Capana08g001327	0.276797	1.20011	0.576147	unchanged	up-regulated	unchanged	AT2G43750	OASB	Cysteine synthase
Capana01g003743	-0.0871657	-0.130135	1.26841	unchanged	unchanged	up-regulated	AT2G43800	FH2	Formin-like protein
Capana12g000386	NA	NA	2.27976	unchanged	unchanged	up-regulated	AT2G43870	NA	Pectin lyase-like superfamily protein
Capana01g003224	0.0953153	1.00346	-0.62104	unchanged	up-regulated	unchanged	AT2G44350	CSY4	Citrate synthase 4%2C mitochondrial
Capana06g001427	0.0407986	-1.6335	0.978836	unchanged	down-regulated	unchanged	AT2G44370	NA	At2g44370
Capana01g003124	1.99418	0.542289	4.8802	unchanged	unchanged	up-regulated	AT2G44380	NA	At2g44380
Capana01g003125	-0.711776	0.641136	2.30512	unchanged	unchanged	up-regulated	AT2G44380	NA	At2g44380
Capana01g003126	1.8354	1.30555	1.51155	unchanged	up-regulated	up-regulated	AT2G44380	NA	At2g44380
Capana01g003128	0.552435	1.0594	7.11573	unchanged	up-regulated	up-regulated	AT2G44380	NA	At2g44380
Capana01g003131	3.16431	2.18922	3.26039	up-regulated	up-regulated	up-regulated	AT2G44380	NA	At2g44380
Capana02g001216	2.05126	2.70601	2.55655	up-regulated	up-regulated	up-regulated	AT2G44380	NA	At2g44380
Capana00g002932	3.03305	3.19879	2.88907	up-regulated	up-regulated	up-regulated	AT2G44480	BGLU17	beta glucosidase 17
Capana00g000874	0.143866	2.15416	-0.0904449	unchanged	up-regulated	unchanged	AT2G44500	OFUT20	O-fucosyltransferase 20
Capana01g003402	0.38726	0.500297	-1.12119	unchanged	unchanged	down-regulated	AT2G44670	FLZ3	FCS-Like Zinc finger 3
Capana01g003507	4.18508	2.68326	NA	up-regulated	up-regulated	unchanged	AT2G44840	ERF13	Ethylene-responsive transcription factor 13
Capana01g003464	0.289056	-0.29011	-1.04724	unchanged	unchanged	down-regulated	AT2G44940	ERF034	Ethylene-responsive transcription factor ERF034
Capana01g000614	0.235073	1.7832	0.0715144	unchanged	up-regulated	unchanged	AT2G45040	4MMP	Metalloendoproteinase 4-MMP
Capana01g003578	0.141241	-1.2318	-0.0361933	unchanged	down-regulated	unchanged	AT2G45190	YAB1	Axial regulator YABBY 1
Capana01g003584	1.07353	0.522362	-2.42852	unchanged	unchanged	down-regulated	AT2G45220	PME17	Probable pectinesterase/pectinesterase inhibitor 17
Capana06g002414	1.10852	0.957037	-0.476696	up-regulated	unchanged	unchanged	AT2G45220	PME17	Probable pectinesterase/pectinesterase inhibitor 17
Capana00g003773	1.66898	1.18093	1.03641	up-regulated	up-regulated	up-regulated	AT2G45400	BEN1	Protein BRI1-5 ENHANCED 1
Capana10g002219	2.22783	5.20967	-0.114541	up-regulated	up-regulated	unchanged	AT2G45400	BEN1	Protein BRI1-5 ENHANCED 1
Capana02g003144	5.54042	NA	NA	up-regulated	unchanged	unchanged	AT2G45550	CYP76C4	Cytochrome P450 76C4
Capana06g001487	-0.0581542	1.29974	0.716406	unchanged	up-regulated	unchanged	AT2G45550	CYP76C4	Cytochrome P450 76C4
Capana03g004281	1.35567	0.858069	0.853691	up-regulated	unchanged	unchanged	AT2G45560	CYP76C1	CYP76C1
Capana02g003143	0.209169	-3.86917	-0.848511	unchanged	down-regulated	unchanged	AT2G45570	CYP76C2	Cytochrome P450 76C2
Capana03g004274	2.14959	1.12272	3.38477	up-regulated	up-regulated	up-regulated	AT2G45570	CYP76C2	Cytochrome P450 76C2
Capana03g004279	1.03327	1.34742	1.71279	up-regulated	up-regulated	up-regulated	AT2G45570	CYP76C2	Cytochrome P450 76C2
Capana01g001335	0.969912	1.0215	0.309748	unchanged	up-regulated	unchanged	AT2G45660	SOC1	SOC1
Capana06g000589	0.383267	1.05996	-0.765768	unchanged	up-regulated	unchanged	AT2G45690	PEX16	Peroxisome biogenesis protein 16
Capana01g001433	1.98071	6.67258	1.70691	unchanged	up-regulated	up-regulated	AT2G45760	BAP2	BON1-associated protein 2
Capana01g001434	2.40803	5.4859	1.02439	up-regulated	up-regulated	up-regulated	AT2G45760	BAP2	BON1-associated protein 2
Capana08g000932	-0.0847334	1.17237	0.0235473	unchanged	up-regulated	unchanged	AT2G45910	PUB33	U-box domain-containing protein 33
Capana00g000909	0.222797	2.83555	2.35259	unchanged	up-regulated	up-regulated	AT2G46150	NA	Late embryogenesis abundant (LEA) hydroxyproline-rich glycoprotein family
Capana00g000910	0.702633	2.93669	2.63935	unchanged	up-regulated	up-regulated	AT2G46150	NA	Late embryogenesis abundant (LEA) hydroxyproline-rich glycoprotein family
Capana08g000991	0.2118	0.0677673	-1.46997	unchanged	unchanged	down-regulated	AT2G46240	BAG6	BAG family molecular chaperone regulator 6
Capana00g003745	NA	NA	-5.10465	unchanged	unchanged	down-regulated	AT2G46500	PI4KG4	Phosphatidylinositol 4-kinase gamma 4
Capana08g001065	-0.0121702	1.12351	0.0316111	unchanged	up-regulated	unchanged	AT2G46500	PI4KG4	Phosphatidylinositol 4-kinase gamma 4
Capana02g002124	0.780826	1.00071	0.421516	unchanged	up-regulated	unchanged	AT2G46600	KIC	Calcium-binding protein KIC
Capana03g001944	0.821687	1.57983	0.726195	unchanged	up-regulated	unchanged	AT2G46620	NA	AAA-ATPase At2g46620
Capana06g001967	0.435071	2.21596	-0.246294	unchanged	up-regulated	unchanged	AT2G46620	NA	AAA-ATPase At2g46620
Capana08g001110	0.0869665	-0.0887077	-2.03682	unchanged	unchanged	down-regulated	AT2G46630	NA	Putative extensin
Capana08g001106	1.88334	0.648913	-0.442365	up-regulated	unchanged	unchanged	AT2G46660	CYP78A6	Cytochrome P450 78A6
Capana03g001926	0.765929	-0.453099	-1.1512	unchanged	unchanged	down-regulated	AT2G46680	ATHB-7	Homeobox-leucine zipper protein ATHB-7
Capana06g001979	0.438561	1.00954	-0.104048	unchanged	up-regulated	unchanged	AT2G46690	SAUR32	Auxin-responsive protein SAUR32
Capana08g000082	0.720887	-0.0127157	2.33663	unchanged	unchanged	up-regulated	AT2G46890	NA	3-oxo-5-alpha-steroid 4-dehydrogenase (DUF1295)
Capana11g002037	-0.149852	-1.04548	-1.312	unchanged	down-regulated	down-regulated	AT2G46960	CYP709B1	Cytochrome P450 709B1
Capana01g002848	0.712359	3.29041	1.29178	unchanged	up-regulated	unchanged	AT2G47040	PME5	Pectinesterase 5
Capana00g003260	0.640871	1.54979	-0.386617	unchanged	up-regulated	unchanged	AT2G47600	MHX	Magnesium/proton exchanger
Capana03g003630	0.326769	1.72048	0.0638187	unchanged	up-regulated	unchanged	AT2G47650	UXS4	AT2G47650 protein
Capana06g000053	-0.845954	-0.674795	-2.35214	unchanged	unchanged	down-regulated	AT2G48010	RKF3	Probable LRR receptor-like serine/threonine-protein kinase RKF3
Capana03g003471	-0.0112223	-0.522544	2.14786	unchanged	unchanged	up-regulated	AT2G48020	NA	Sugar transporter ERD6-like 7
Capana11g001035	-0.724424	-1.35806	-0.689986	unchanged	down-regulated	unchanged	AT2G48120	PAC	Protein PALE CRESS%2C chloroplastic
Capana08g001783	0.809769	3.24747	-3.08646	unchanged	up-regulated	down-regulated	AT2G48140	EDA4	At2g48140/F11L15.4
Capana02g003313	0.246308	1.29333	-0.643661	unchanged	up-regulated	unchanged	AT3G01040	GAUT13	GAUT13
Capana07g001718	2.24499	1.87309	1.76597	up-regulated	up-regulated	unchanged	AT3G01140	MYB106	Myb domain protein 106
Capana02g003413	NA	6.03232	-0.106002	unchanged	up-regulated	unchanged	AT3G01280	VDAC1	Mitochondrial outer membrane protein porin 1
Capana01g004007	0.926756	-0.566793	2.915	unchanged	unchanged	up-regulated	AT3G01320	SNL1	Paired amphipathic helix protein Sin3-like 1
Capana02g003452	0.873362	1.88048	0.414618	unchanged	up-regulated	unchanged	AT3G01360	NA	At3g01360
Capana04g000673	0.261124	1.61799	-0.0584919	unchanged	up-regulated	unchanged	AT3G01400	NA	ARM repeat superfamily protein
Capana02g003468	0.457034	3.87179	-0.307381	unchanged	up-regulated	unchanged	AT3G01420	DOX1	Alpha-dioxygenase 1
Capana02g000986	-1.20273	1.75931	-4.83987	unchanged	up-regulated	down-regulated	AT3G01500	BCA1	Beta carbonic anhydrase 1%2C chloroplastic
Capana02g003515	-0.411467	-1.04762	0.161836	unchanged	down-regulated	unchanged	AT3G01550	PPT2	Phosphoenolpyruvate/phosphate translocator 2%2C chloroplastic
Capana06g000038	1.20072	0.406488	5.56552	unchanged	unchanged	up-regulated	AT3G01610	CDC48C	Cell division cycle 48C
Capana07g000014	0.950074	1.76675	2.22402	unchanged	up-regulated	unchanged	AT3G01610	CDC48C	Cell division cycle 48C
Capana10g000228	0.847964	0.740445	1.40105	unchanged	unchanged	up-regulated	AT3G01610	CDC48C	Cell division cycle 48C
Capana02g003629	0.897133	2.34777	1.39399	unchanged	up-regulated	up-regulated	AT3G01820	NA	Probable adenylate kinase 7%2C mitochondrial
Capana02g003631	-0.581273	4.11189	-0.72871	unchanged	up-regulated	unchanged	AT3G01840	LYK2	Protein LYK2
Capana02g003632	0.606332	1.59556	-0.998417	unchanged	up-regulated	unchanged	AT3G01860	NA	Uncharacterized protein At3g01860
Capana02g003640	2.56799	2.34377	0.763073	unchanged	up-regulated	unchanged	AT3G01900	CYP94B2	Cytochrome P450%2C family 94%2C subfamily B%2C polypeptide 2
Capana07g001241	0.123222	1.07052	-0.44704	unchanged	up-regulated	unchanged	AT3G01980	NA	F28J7.36 protein
Capana02g003710	1.27521	1.94986	0.605089	up-regulated	up-regulated	unchanged	AT3G02040	GDPD1	Glycerophosphodiester phosphodiesterase GDPD1%2C chloroplastic
Capana01g003722	1.39056	0.709797	1.04774	up-regulated	unchanged	unchanged	AT3G02050	POT4	Potassium transporter 4
Capana10g000710	1.9813	3.02424	0.392819	unchanged	up-regulated	unchanged	AT3G02310	44441	Developmental protein SEPALLATA 2
Capana08g001833	-0.259191	1.38112	0.719478	unchanged	up-regulated	unchanged	AT3G02430	DMP5	Protein DMP5
Capana03g000678	0.670655	0.827448	1.06227	unchanged	unchanged	up-regulated	AT3G02550	LBD41	LOB domain-containing protein 41
Capana06g001120	0.689029	-3.04676	-1.85873	unchanged	unchanged	down-regulated	AT3G02645	NA	Putative UPF0481 protein At3g02645
Capana12g001621	0.630696	1.82023	-0.013532	unchanged	up-regulated	unchanged	AT3G02800	DSP3	Tyrosine-protein phosphatase DSP3
Capana10g001557	3.01389	3.18899	3.76902	up-regulated	up-regulated	up-regulated	AT3G02875	ILR1	IAA-amino acid hydrolase ILR1
Capana03g001707	-0.0400295	0.333109	-1.31514	unchanged	unchanged	down-regulated	AT3G02910	NA	Putative gamma-glutamylcyclotransferase At3g02910
Capana01g000843	0.175907	1.14824	-0.258361	unchanged	up-regulated	unchanged	AT3G03050	CSLD3	Glycosyltransferase (Fragment)
Capana03g001759	-0.0433855	1.73765	-0.170692	unchanged	up-regulated	unchanged	AT3G03120	ATARFB1C	ATARFB1C
Capana02g002842	2.50395	2.93883	1.36093	up-regulated	up-regulated	up-regulated	AT3G03280	NA	At3g03280
Capana05g001156	2.26337	3.88121	-0.464221	up-regulated	up-regulated	unchanged	AT3G03280	NA	At3g03280
Capana10g001800	1.72427	1.04959	0.227035	up-regulated	up-regulated	unchanged	AT3G03280	NA	At3g03280
Capana00g004708	-0.337446	-1.16757	0.342193	unchanged	down-regulated	unchanged	AT3G03290	NA	Adenine nucleotide alpha hydrolases-like superfamily protein
Capana12g002510	-1.4655	-2.53296	-2.25894	down-regulated	down-regulated	down-regulated	AT3G03300	DCL2	Endoribonuclease Dicer homolog 2
Capana02g002869	-0.154789	-0.296468	2.10999	unchanged	unchanged	up-regulated	AT3G03380	DEGP7	Protease Do-like 7
Capana10g002413	0.772481	2.54432	-0.285657	unchanged	up-regulated	unchanged	AT3G03440	NA	ARM repeat superfamily protein
Capana01g004210	2.22953	0.801423	-2.4672	unchanged	unchanged	down-regulated	AT3G03480	CHAT	(Z)-3-hexen-1-ol acetyltransferase
Capana01g004217	5.34953	3.82822	1.10292	up-regulated	up-regulated	up-regulated	AT3G03480	CHAT	(Z)-3-hexen-1-ol acetyltransferase
Capana01g004218	-1.98322	-0.256685	-7.95014	unchanged	unchanged	down-regulated	AT3G03480	CHAT	(Z)-3-hexen-1-ol acetyltransferase
Capana01g004220	2.58322	0.822076	-0.184746	up-regulated	unchanged	unchanged	AT3G03480	CHAT	(Z)-3-hexen-1-ol acetyltransferase
Capana01g004222	3.47913	NA	6.04576	unchanged	unchanged	up-regulated	AT3G03480	CHAT	(Z)-3-hexen-1-ol acetyltransferase
Capana10g002115	-0.110933	-0.201935	-1.39229	unchanged	unchanged	down-regulated	AT3G03620	DTX24	Protein DETOXIFICATION 24
Capana06g001459	-1.89745	-1.15442	-1.24901	down-regulated	unchanged	unchanged	AT3G04100	AGL57	AGAMOUS-like 57
Capana05g002434	2.53743	4.5249	2.73491	unchanged	up-regulated	unchanged	AT3G04580	EIN4	Ethylene receptor
Capana05g002435	1.0898	1.66053	-0.161639	unchanged	up-regulated	unchanged	AT3G04580	EIN4	Ethylene receptor
Capana08g001202	-2.57586	0.210541	-3.63472	unchanged	unchanged	down-regulated	AT3G04620	NA	Alba DNA/RNA-binding protein
Capana01g001857	-1.428	0.51449	0.0297353	down-regulated	unchanged	unchanged	AT3G04680	CLPS3	Protein CLP1 homolog
Capana08g001234	1.85269	3.26907	2.37982	up-regulated	up-regulated	up-regulated	AT3G04720	HEL	Hevein-like preproprotein
Capana08g001236	0.217728	1.45862	-0.44394	unchanged	up-regulated	unchanged	AT3G04720	HEL	Hevein-like preproprotein
Capana08g001314	-1.02062	-0.456547	-0.0222911	down-regulated	unchanged	unchanged	AT3G04870	ZDS1	Zeta-carotene desaturase%2C chloroplastic/chromoplastic
Capana08g001384	1.54106	1.00226	1.03032	up-regulated	unchanged	unchanged	AT3G05140	RBK2	RBK2
Capana02g003251	-0.100231	-0.32101	-1.53529	unchanged	unchanged	down-regulated	AT3G05170	NA	Phosphoglycerate mutase-like protein AT74
Capana08g001407	0.375491	1.21232	0.29339	unchanged	up-regulated	unchanged	AT3G05170	NA	Phosphoglycerate mutase-like protein AT74
Capana08g001408	0.850851	0.298067	1.36808	unchanged	unchanged	up-regulated	AT3G05170	NA	Phosphoglycerate mutase-like protein AT74
Capana08g001410	0.661892	0.666975	1.86922	unchanged	unchanged	up-regulated	AT3G05170	NA	Phosphoglycerate mutase-like protein AT74
Capana03g001209	1.27285	2.39304	0.601364	up-regulated	up-regulated	unchanged	AT3G05200	ATL6	E3 ubiquitin-protein ligase ATL6
Capana08g001435	0.378424	2.16933	-1.12363	unchanged	up-regulated	down-regulated	AT3G05290	PNC1	Peroxisomal adenine nucleotide carrier 1
Capana12g000151	0.809769	0.210541	-1.77652	unchanged	unchanged	down-regulated	AT3G05600	NA	Alpha/beta-Hydrolases superfamily protein
Capana08g001556	0.0880872	-0.129278	-1.02049	unchanged	unchanged	down-regulated	AT3G05620	PME22	Putative pectinesterase/pectinesterase inhibitor 22
Capana06g003007	1.32658	1.56869	-1.83078	up-regulated	up-regulated	down-regulated	AT3G05660	AtRLP33	Receptor-like protein 33
Capana09g001153	0.516067	1.37789	1.2455	unchanged	up-regulated	up-regulated	AT3G05660	AtRLP33	Receptor-like protein 33
Capana01g002345	1.04047	1.32173	-0.389381	up-regulated	up-regulated	unchanged	AT3G05700	DI19-3	Protein DEHYDRATION-INDUCED 19 homolog 3
Capana00g003796	0.0377172	-0.83555	-1.26868	unchanged	unchanged	down-regulated	AT3G05950	NA	Germin-like protein subfamily 1 member 7
Capana00g002981	0.908282	1.36376	0.829859	unchanged	up-regulated	unchanged	AT3G05990	NA	At3g05990
Capana00g001605	6.03575	7.22355	5.60991	up-regulated	up-regulated	up-regulated	AT3G06240	NA	F-box/kelch-repeat protein At3g06240
Capana04g000878	1.3679	NA	4.66384	unchanged	unchanged	up-regulated	AT3G06240	NA	F-box/kelch-repeat protein At3g06240
Capana07g001800	-0.574283	1.18599	0.254496	unchanged	up-regulated	unchanged	AT3G06240	NA	F-box/kelch-repeat protein At3g06240
Capana08g000062	1.13717	0.893851	0.573761	up-regulated	unchanged	unchanged	AT3G06240	NA	F-box/kelch-repeat protein At3g06240
Capana06g000165	-0.349144	-1.1434	0.448943	unchanged	down-regulated	unchanged	AT3G07010	NA	Probable pectate lyase 8
Capana06g000172	-1.48521	1.22677	2.18845	down-regulated	up-regulated	up-regulated	AT3G07070	PBL26	Probable serine/threonine-protein kinase PBL26
Capana09g001158	2.04489	0.779201	1.67122	up-regulated	unchanged	unchanged	AT3G07070	PBL26	Probable serine/threonine-protein kinase PBL26
Capana09g001370	0.480431	-0.149878	-1.00661	unchanged	unchanged	down-regulated	AT3G07150	NA	Amino acid-ligase
Capana06g002882	-0.64415	-0.753399	1.55895	unchanged	unchanged	up-regulated	AT3G07310	NA	F21O3.2 protein
Capana06g000217	-2.12066	-5.76763	-3.07321	down-regulated	down-regulated	down-regulated	AT3G07350	NA	F21O3.6 protein
Capana04g001041	-1.0736	-0.354112	0.34532	down-regulated	unchanged	unchanged	AT3G07570	NA	Cytochrome b561 and DOMON domain-containing protein At3g07570
Capana07g001979	1.27395	1.74839	0.95845	unchanged	up-regulated	unchanged	AT3G07600	HIPP16	Heavy metal-associated isoprenylated plant protein 16
Capana07g001980	0.601671	1.49068	0.759482	unchanged	up-regulated	unchanged	AT3G07600	HIPP16	Heavy metal-associated isoprenylated plant protein 16
Capana00g004028	-0.508403	-0.211259	2.34971	unchanged	unchanged	up-regulated	AT3G07650	COL9	COL9
Capana00g001347	-0.703383	-3.6019	0.192361	unchanged	down-regulated	unchanged	AT3G07870	NA	F-box protein At3g07870
Capana00g002508	-1.66181	-4.45271	-1.344	unchanged	down-regulated	unchanged	AT3G07870	NA	F-box protein At3g07870
Capana03g000587	-0.246317	3.72582	0.748411	unchanged	up-regulated	unchanged	AT3G07870	NA	F-box protein At3g07870
Capana10g002229	0.974096	1.45345	0.807421	unchanged	up-regulated	unchanged	AT3G07970	QRT2	Polygalacturonase QRT2
Capana10g001067	1.02367	0.435318	0.644755	up-regulated	unchanged	unchanged	AT3G08505	MKRN	E3 ubiquitin-protein ligase makorin
Capana10g001191	1.57331	3.04097	0.80206	unchanged	up-regulated	unchanged	AT3G08640	RER3	Protein RETICULATA-RELATED 3%2C chloroplastic
Capana03g002662	-0.160707	-0.244575	-1.12788	unchanged	unchanged	down-regulated	AT3G08720	ATPK2	Serine/threonine-protein kinase AtPK2/AtPK19
Capana10g001630	0.287433	1.37725	0.127246	unchanged	up-regulated	unchanged	AT3G08890	NA	At3g08890
Capana02g001983	0.761055	2.40871	2.55778	unchanged	up-regulated	up-regulated	AT3G09010	NA	Protein kinase superfamily protein
Capana09g001561	1.37777	1.51765	-0.178061	up-regulated	up-regulated	unchanged	AT3G09032	NA	At3g09032
Capana09g001584	0.261504	1.08363	0.213637	unchanged	up-regulated	unchanged	AT3G09085	NA	At3g09085
Capana05g001905	5.18135	3.01966	2.24108	up-regulated	up-regulated	unchanged	AT3G09120	NA	Putative uncharacterized protein
Capana00g000104	0.822882	1.23515	1.43626	unchanged	unchanged	up-regulated	AT3G09220	LAC7	Laccase-7
Capana00g004478	0.795786	1.44723	0.190373	unchanged	up-regulated	unchanged	AT3G09270	GSTU8	Glutathione S-transferase U8
Capana01g002551	-0.403482	3.5383	-2.00517	unchanged	up-regulated	down-regulated	AT3G09270	GSTU8	Glutathione S-transferase U8
Capana02g000947	-1.11378	3.2835	0.473358	unchanged	up-regulated	unchanged	AT3G09270	GSTU8	Glutathione S-transferase U8
Capana02g000950	-0.0731345	1.68823	-0.663318	unchanged	up-regulated	unchanged	AT3G09270	GSTU8	Glutathione S-transferase U8
Capana06g002861	0.722172	1.76365	-0.862665	unchanged	up-regulated	unchanged	AT3G09270	GSTU8	Glutathione S-transferase U8
Capana09g001740	0.404242	1.20606	0.684764	unchanged	up-regulated	unchanged	AT3G09270	GSTU8	Glutathione S-transferase U8
Capana09g001763	0.106178	2.31422	1.57848	unchanged	up-regulated	up-regulated	AT3G09270	GSTU8	Glutathione S-transferase U8
Capana09g001764	1.05369	1.70888	-0.346724	up-regulated	up-regulated	unchanged	AT3G09270	GSTU8	Glutathione S-transferase U8
Capana09g001858	0.224346	2.96016	-0.237213	unchanged	up-regulated	unchanged	AT3G09270	GSTU8	Glutathione S-transferase U8
Capana09g001859	1.53588	3.36946	-0.73154	up-regulated	up-regulated	unchanged	AT3G09270	GSTU8	Glutathione S-transferase U8
Capana09g001860	-0.785544	1.53893	-1.14592	unchanged	up-regulated	down-regulated	AT3G09270	GSTU8	Glutathione S-transferase U8
Capana09g001861	-0.422946	2.86861	-1.18128	unchanged	up-regulated	down-regulated	AT3G09270	GSTU8	Glutathione S-transferase U8
Capana00g003517	-0.156066	2.60094	0.994299	unchanged	up-regulated	unchanged	AT3G09280	NA	F3L24.15 protein
Capana07g001551	0.812587	1.19196	0.519162	unchanged	up-regulated	unchanged	AT3G09280	NA	F3L24.15 protein
Capana01g001690	3.47939	3.64438	5.89781	up-regulated	up-regulated	up-regulated	AT3G09360	NA	Cyclin/Brf1-like TBP-binding protein
Capana00g002143	-0.639424	2.42524	2.22731	unchanged	up-regulated	up-regulated	AT3G09520	ATEXO70H4	Exocyst subunit Exo70 family protein
Capana09g002041	1.72571	5.29603	-0.571567	unchanged	up-regulated	unchanged	AT3G09520	ATEXO70H4	Exocyst subunit Exo70 family protein
Capana09g002042	0.0784366	2.00098	-2.14744	unchanged	up-regulated	down-regulated	AT3G09520	ATEXO70H4	Exocyst subunit Exo70 family protein
Capana09g002043	-1.04744	3.70892	0.0160654	unchanged	up-regulated	unchanged	AT3G09520	ATEXO70H4	Exocyst subunit Exo70 family protein
Capana10g001790	-0.611414	-1.46573	-0.492274	unchanged	down-regulated	unchanged	AT3G09600	RVE8	Protein REVEILLE 8
Capana09g002160	0.171283	0.0169608	-1.03683	unchanged	unchanged	down-regulated	AT3G09780	CCR1	Serine/threonine-protein kinase-like protein CCR1
Capana04g002387	0.45212	-0.406021	-1.21514	unchanged	unchanged	down-regulated	AT3G09830	PCRK1	Serine/threonine-protein kinase PCRK1
Capana09g002213	0.0749604	1.59118	0.206347	unchanged	up-regulated	unchanged	AT3G09830	PCRK1	Serine/threonine-protein kinase PCRK1
Capana00g001594	1.9039	0.833066	-1.95317	up-regulated	unchanged	unchanged	AT3G09870	NA	F8A24.8 protein
Capana10g001858	2.22797	-0.241567	1.27092	up-regulated	unchanged	unchanged	AT3G09870	NA	F8A24.8 protein
Capana10g001860	2.57511	2.43157	NA	up-regulated	unchanged	unchanged	AT3G09870	NA	F8A24.8 protein
Capana10g001436	1.44041	2.28291	1.79015	up-regulated	up-regulated	up-regulated	AT3G09920	PIP5K9	Phosphatidylinositol 4-phosphate 5-kinase 9
Capana09g002314	-1.16346	0.2833	-0.103481	down-regulated	unchanged	unchanged	AT3G09970	NA	Calcineurin-like metallo-phosphoesterase superfamily protein
Capana09g002327	2.94039	-0.78334	-2.2747	up-regulated	unchanged	unchanged	AT3G10030	NA	AT3g10030/T22K18_15
Capana00g000498	0.531131	1.90138	0.682525	unchanged	up-regulated	unchanged	AT3G10040	NA	Sequence-specific DNA binding transcription factor
Capana09g002305	2.3552	2.2836	2.89834	up-regulated	up-regulated	up-regulated	AT3G10050	OMR1	Threonine dehydratase
Capana06g000615	-0.145476	-0.354731	-2.19464	unchanged	unchanged	down-regulated	AT3G10230	LCY1	Lycopene beta cyclase%2C chloroplastic
Capana10g002248	0.622894	1.03166	2.53542	unchanged	up-regulated	up-regulated	AT3G10300	NA	Calcium-binding EF-hand family protein
Capana12g002534	0.0417039	0.90731	-1.14958	unchanged	unchanged	down-regulated	AT3G10420	SPD1	P-loop containing nucleoside triphosphate hydrolases superfamily protein
Capana08g001452	4.27462	1.15537	1.62421	up-regulated	unchanged	unchanged	AT3G10430	NA	Putative F-box protein At3g10430
Capana12g002171	-0.280848	-1.18546	0.278927	unchanged	down-regulated	unchanged	AT3G10600	CAT7	Cationic amino acid transporter 7%2C chloroplastic
Capana12g002155	0.524376	1.27749	0.37948	unchanged	up-regulated	unchanged	AT3G10640	VPS60.1	Vacuolar protein sorting-associated protein 60.1
Capana01g003597	1.42613	1.62207	4.48152	unchanged	up-regulated	up-regulated	AT3G10660	CPK2	Calcium-dependent protein kinase 2
Capana06g002288	2.20017	3.3016	0.702701	unchanged	up-regulated	unchanged	AT3G10920	MSD1	Superoxide dismutase
Capana06g002369	0.42588	1.89147	-0.0494147	unchanged	up-regulated	unchanged	AT3G10985	SAG20	Senescence associated gene 20
Capana12g000068	-0.846712	1.16281	0.211905	unchanged	up-regulated	unchanged	AT3G11010	AtRLP34	Receptor-like protein 34
Capana05g000281	NA	-0.672648	-4.44418	unchanged	unchanged	down-regulated	AT3G11080	AtRLP35	Receptor-like protein 35
Capana09g000594	-1.11378	1.94158	0.547111	unchanged	up-regulated	unchanged	AT3G11080	AtRLP35	Receptor-like protein 35
Capana05g001985	0.421108	1.42784	-0.0708973	unchanged	up-regulated	unchanged	AT3G11320	NA	Probable sugar phosphate/phosphate translocator At3g11320
Capana05g000335	0.391936	0.457529	1.45269	unchanged	unchanged	up-regulated	AT3G11430	GPAT5	Glycerol-3-phosphate acyltransferase 5
Capana03g003989	1.01395	1.67224	-4.4501	unchanged	unchanged	down-regulated	AT3G11480	BSMT1	Salicylate/benzoate carboxyl methyltransferase
Capana08g000976	-0.988338	2.30389	1.42899	unchanged	up-regulated	up-regulated	AT3G11810	NA	F26K24.10 protein
Capana11g001868	-0.224531	1.11578	2.16674	unchanged	up-regulated	up-regulated	AT3G11810	NA	F26K24.10 protein
Capana01g003618	0.568955	2.9217	1.17834	unchanged	up-regulated	up-regulated	AT3G11820	SYP121	SYR1
Capana01g003629	-0.833041	0.316452	1.03016	unchanged	unchanged	up-regulated	AT3G11840	PUB24	E3 ubiquitin-protein ligase PUB24
Capana06g000628	2.20518	4.89752	-2.48362	unchanged	up-regulated	down-regulated	AT3G11840	PUB24	E3 ubiquitin-protein ligase PUB24
Capana10g001200	1.74927	2.86892	-1.03693	unchanged	up-regulated	down-regulated	AT3G11840	PUB24	E3 ubiquitin-protein ligase PUB24
Capana06g000667	0.305501	1.62663	1.09846	unchanged	up-regulated	unchanged	AT3G11910	UBP13	UBP13
Capana08g000070	0.888473	1.02138	0.852126	unchanged	up-regulated	unchanged	AT3G11920	NA	F26K24.21 protein
Capana03g002896	1.65366	1.85081	1.05612	up-regulated	up-regulated	up-regulated	AT3G11964	RRP5	rRNA biogenesis protein RRP5
Capana03g002897	1.04749	1.15797	1.47359	up-regulated	up-regulated	up-regulated	AT3G11964	RRP5	rRNA biogenesis protein RRP5
Capana10g002180	-0.606561	4.38994	0.00634007	unchanged	up-regulated	unchanged	AT3G11980	FAR2	Fatty acyl-CoA reductase
Capana06g000422	0.0659891	3.31481	0.480096	unchanged	up-regulated	unchanged	AT3G12110	ACT11	Actin-11
Capana12g000031	-1.92385	0.7206	3.87914	unchanged	unchanged	up-regulated	AT3G12120	FAD2	FAD2
Capana00g000894	1.9522	2.60777	-1.00716	up-regulated	up-regulated	down-regulated	AT3G12203	SCPL17	Serine carboxypeptidase-like 17
Capana10g002168	0.0666853	1.20651	-0.548736	unchanged	up-regulated	unchanged	AT3G12250	TGA6	TGACG motif-binding factor 6
Capana08g001155	-1.66365	-0.880666	-0.679383	down-regulated	unchanged	unchanged	AT3G12320	LNK3	LNK3
Capana00g000620	-0.775154	-1.36466	-5.44263	unchanged	unchanged	down-regulated	AT3G12410	NA	Polynucleotidyl transferase%2C ribonuclease H-like superfamily protein
Capana02g002389	0.281763	2.86721	-0.573803	unchanged	up-regulated	unchanged	AT3G12410	NA	Polynucleotidyl transferase%2C ribonuclease H-like superfamily protein
Capana02g002477	1.34521	1.85849	-1.71804	up-regulated	up-regulated	down-regulated	AT3G12500	CHI-B	Basic endochitinase B
Capana02g002478	0.45759	1.20359	2.04171	unchanged	up-regulated	up-regulated	AT3G12500	CHI-B	Basic endochitinase B
Capana02g002482	2.26532	-1.12416	0.519698	up-regulated	down-regulated	unchanged	AT3G12500	CHI-B	Basic endochitinase B
Capana03g000776	1.5751	1.30796	-0.681822	up-regulated	up-regulated	unchanged	AT3G12500	CHI-B	Basic endochitinase B
Capana03g000778	4.5857	3.37573	-0.634946	up-regulated	up-regulated	unchanged	AT3G12500	CHI-B	Basic endochitinase B
Capana03g000779	3.57214	2.60753	-2.07324	up-regulated	up-regulated	down-regulated	AT3G12500	CHI-B	Basic endochitinase B
Capana03g000780	2.03143	1.06118	0.444396	up-regulated	up-regulated	unchanged	AT3G12500	CHI-B	Basic endochitinase B
Capana07g001653	1.32153	1.99155	-0.304547	up-regulated	up-regulated	unchanged	AT3G12500	CHI-B	Basic endochitinase B
Capana08g002306	2.59023	1.82525	0.290676	up-regulated	up-regulated	unchanged	AT3G12500	CHI-B	Basic endochitinase B
Capana03g000552	0.663373	0.933595	-2.9151	unchanged	unchanged	down-regulated	AT3G12580	MED37C	Probable mediator of RNA polymerase II transcription subunit 37c
Capana05g002404	0.228045	1.32582	0.0337263	unchanged	up-regulated	unchanged	AT3G12740	ALIS1	ALA-interacting subunit 1
Capana02g000402	-0.251087	-0.483477	-1.92705	unchanged	unchanged	down-regulated	AT3G12750	ZIP1	Zinc transporter 1
Capana06g001279	8.31051	8.44429	7.95865	up-regulated	up-regulated	up-regulated	AT3G12800	SDRB	Uncharacterized protein At3g12790
Capana07g002359	-0.0542847	1.51886	-0.307357	unchanged	up-regulated	unchanged	AT3G13110	SAT3	Serine acetyltransferase 3%2C mitochondrial
Capana01g001602	4.45217	3.56548	1.24721	up-regulated	up-regulated	up-regulated	AT3G13600	IQM2	Calmodulin-binding family protein
Capana01g003941	0.344511	1.56756	2.07636	unchanged	up-regulated	up-regulated	AT3G13600	IQM2	Calmodulin-binding family protein
Capana12g000007	NA	2.64042	-5.76396	unchanged	unchanged	down-regulated	AT3G13610	F6'H1	Feruloyl CoA ortho-hydroxylase 1
Capana01g001505	0.173022	1.03341	-0.819188	unchanged	up-regulated	unchanged	AT3G13620	NA	PUT4
Capana03g000180	0.128828	0.172753	-1.05802	unchanged	unchanged	down-regulated	AT3G13750	BGAL1	Beta-galactosidase 1
Capana07g001476	5.59651	4.7545	2.19817	up-regulated	up-regulated	unchanged	AT3G13750	BGAL1	Beta-galactosidase 1
Capana03g000156	-0.116018	1.99409	2.34355	unchanged	up-regulated	up-regulated	AT3G13790	CWINV1	Beta-fructofuranosidase%2C insoluble isoenzyme CWINV1
Capana02g001319	1.25353	1.42342	0.954097	up-regulated	up-regulated	unchanged	AT3G13900	ALA7	Probable phospholipid-transporting ATPase 7
Capana11g001939	-1.61557	1.81355	2.32847	unchanged	up-regulated	up-regulated	AT3G13920	EIF4A1	Eukaryotic translation initiation factor 4A1
Capana01g001420	-0.562334	-0.594606	-1.86453	unchanged	unchanged	down-regulated	AT3G13960	GRF5	Growth-regulating factor 5
Capana03g000126	0.59841	0.262391	1.8278	unchanged	unchanged	up-regulated	AT3G14170	NA	Plant protein of unknown function (DUF936)
Capana03g002178	1.29039	0.45591	-0.23247	up-regulated	unchanged	unchanged	AT3G14190	PANS1	Protein PATRONUS 1
Capana10g001783	0.102343	-0.398152	-1.04144	unchanged	unchanged	down-regulated	AT3G14240	SBT1.5	Subtilisin-like protease SBT1.5
Capana03g000796	-1.78296	2.68279	-1.02693	unchanged	up-regulated	down-regulated	AT3G14250	NA	RBR-type E3 ubiquitin transferase
Capana08g002598	1.05366	2.40246	0.342328	up-regulated	up-regulated	unchanged	AT3G14250	NA	RBR-type E3 ubiquitin transferase
Capana01g000269	0.469385	0.309609	-1.96461	unchanged	unchanged	down-regulated	AT3G14260	NA	Protein LURP-one-related 11
Capana12g001030	-1.07839	-3.91377	-1.45804	unchanged	down-regulated	unchanged	AT3G14360	NA	Alpha/beta-Hydrolases superfamily protein
Capana04g002288	NA	3.60794	-0.774095	unchanged	up-regulated	unchanged	AT3G14460	NA	Putative disease resistance protein At3g14460
Capana00g002401	4.98446	3.26038	4.54103	up-regulated	unchanged	up-regulated	AT3G14470	RPPL1	Putative disease resistance RPP13-like protein 1
Capana05g001827	-3.45532	-1.5098	1.04509	down-regulated	unchanged	unchanged	AT3G14470	RPPL1	Putative disease resistance RPP13-like protein 1
Capana11g002090	-1.20808	-1.69266	-3.92239	down-regulated	down-regulated	down-regulated	AT3G14490	TPS17	Terpenoid synthase 17
Capana07g002114	0.485089	0.920392	1.81599	unchanged	unchanged	up-regulated	AT3G14660	CYP72A13	Cytochrome P450 72A13
Capana07g002123	5.92267	4.09597	8.31686	up-regulated	up-regulated	up-regulated	AT3G14680	CYP72A14	Cytochrome P450 72A14
Capana00g003663	0.615473	2.55041	-0.10082	unchanged	up-regulated	unchanged	AT3G14690	CYP72A15	Cytochrome P450%2C family 72%2C subfamily A%2C polypeptide 15
Capana07g001875	0.29389	1.07015	1.65401	unchanged	up-regulated	up-regulated	AT3G14690	CYP72A15	Cytochrome P450%2C family 72%2C subfamily A%2C polypeptide 15
Capana07g001878	0.583306	1.16981	0.106026	unchanged	up-regulated	unchanged	AT3G14690	CYP72A15	Cytochrome P450%2C family 72%2C subfamily A%2C polypeptide 15
Capana07g001880	0.809769	-1.29199	-3.40474	unchanged	unchanged	down-regulated	AT3G14690	CYP72A15	Cytochrome P450%2C family 72%2C subfamily A%2C polypeptide 15
Capana07g001882	0.267042	-1.76799	-1.9932	unchanged	down-regulated	down-regulated	AT3G14690	CYP72A15	Cytochrome P450%2C family 72%2C subfamily A%2C polypeptide 15
Capana07g001883	1.94439	0.0181808	0.355322	up-regulated	unchanged	unchanged	AT3G14690	CYP72A15	Cytochrome P450%2C family 72%2C subfamily A%2C polypeptide 15
Capana07g002106	0.321961	1.76729	-1.24585	unchanged	up-regulated	down-regulated	AT3G14690	CYP72A15	Cytochrome P450%2C family 72%2C subfamily A%2C polypeptide 15
Capana07g002107	4.97262	5.56487	3.73898	up-regulated	up-regulated	up-regulated	AT3G14690	CYP72A15	Cytochrome P450%2C family 72%2C subfamily A%2C polypeptide 15
Capana07g002121	4.18112	3.37332	5.11052	up-regulated	up-regulated	up-regulated	AT3G14690	CYP72A15	Cytochrome P450%2C family 72%2C subfamily A%2C polypeptide 15
Capana09g000685	2.4283	2.38228	0.31412	up-regulated	up-regulated	unchanged	AT3G14690	CYP72A15	Cytochrome P450%2C family 72%2C subfamily A%2C polypeptide 15
Capana10g000271	-1.08063	1.5242	-0.286397	down-regulated	up-regulated	unchanged	AT3G14690	CYP72A15	Cytochrome P450%2C family 72%2C subfamily A%2C polypeptide 15
Capana10g000278	-1.37086	0.498201	0.542763	down-regulated	unchanged	unchanged	AT3G14690	CYP72A15	Cytochrome P450%2C family 72%2C subfamily A%2C polypeptide 15
Capana10g000288	-1.26945	-1.0952	-1.28827	down-regulated	down-regulated	down-regulated	AT3G14690	CYP72A15	Cytochrome P450%2C family 72%2C subfamily A%2C polypeptide 15
Capana10g001486	1.93679	-0.0549634	0.0723508	up-regulated	unchanged	unchanged	AT3G14730	PCMP-E31	Pentatricopeptide repeat-containing protein At3g14730
Capana07g002056	0.0871668	-0.138105	1.30044	unchanged	unchanged	up-regulated	AT3G14740	NA	RING/FYVE/PHD zinc finger superfamily protein
Capana07g002058	1.29791	1.27345	-0.284673	up-regulated	unchanged	unchanged	AT3G14760	NA	Transmembrane protein
Capana00g000088	0.332349	1.26142	-0.939717	unchanged	up-regulated	unchanged	AT3G14880	NA	DNA-binding protein-like protein
Capana09g000364	-1.48226	-2.24563	-3.1726	down-regulated	down-regulated	down-regulated	AT3G14910	NA	At3g14910
Capana09g000876	-0.470637	-0.643463	-1.26634	unchanged	unchanged	down-regulated	AT3G15030	TCP4	TCP4
Capana10g002029	-0.0279821	-0.0055207	-1.00327	unchanged	unchanged	down-regulated	AT3G15040	NA	At3g15040
Capana07g001714	1.0771	1.21144	-0.587945	up-regulated	up-regulated	unchanged	AT3G15210	ERF4	Ethylene-responsive transcription factor 4
Capana10g000499	1.98544	2.72998	0.0108494	up-regulated	up-regulated	unchanged	AT3G15210	ERF4	Ethylene-responsive transcription factor 4
Capana07g001731	0.207705	0.311069	-2.21957	unchanged	unchanged	down-regulated	AT3G15270	SPL5	SPL5
Capana07g002190	-0.102643	1.21326	-0.275144	unchanged	up-regulated	unchanged	AT3G15352	ATCOX17	Cytochrome c oxidase 17
Capana10g000067	-0.940737	-0.81592	-1.14615	unchanged	unchanged	down-regulated	AT3G15410	NA	Leucine-rich repeat (LRR) family protein
Capana05g000047	0.66912	-0.707049	-1.09635	unchanged	unchanged	down-regulated	AT3G15460	BRIX1-1	Ribosome biogenesis protein BRX1 homolog 1
Capana03g000363	1.03408	0.219912	0.152004	up-regulated	unchanged	unchanged	AT3G15550	NA	Trichohyalin
Capana00g000375	1.91048	1.80034	4.17158	up-regulated	up-regulated	unchanged	AT3G15570	NA	Non-phototropic hypocotyl-like protein
Capana10g002058	0.264598	2.87832	0.522487	unchanged	up-regulated	unchanged	AT3G15880	WSIP2	WUS-interacting protein 2
Capana01g000880	6.63e-06	2.41121	-0.325225	unchanged	up-regulated	unchanged	AT3G16030	CES101	Lectin protein kinase family protein
Capana01g000881	0.199143	1.16983	-0.0784024	unchanged	up-regulated	unchanged	AT3G16030	CES101	Lectin protein kinase family protein
Capana09g000349	1.64193	3.5109	5.75548	unchanged	up-regulated	up-regulated	AT3G16030	CES101	Lectin protein kinase family protein
Capana09g000350	-2.63161	4.23413	7.07509	unchanged	up-regulated	up-regulated	AT3G16030	CES101	Lectin protein kinase family protein
Capana04g000601	0.0491453	1.56706	-0.836253	unchanged	up-regulated	unchanged	AT3G16150	NA	ASPGB1
Capana00g001632	-1.21359	-0.944161	-0.22744	down-regulated	unchanged	unchanged	AT3G16210	NA	Putative F-box protein At3g16210
Capana06g001262	0.414534	-0.459169	-1.0971	unchanged	unchanged	down-regulated	AT3G16240	TIP2-1	Aquaporin TIP2-1
Capana09g000006	-0.76239	-1.83211	-1.84132	unchanged	down-regulated	down-regulated	AT3G16490	IQD26	At3g16490
Capana01g003196	0.37585	1.04867	-0.228173	unchanged	up-regulated	unchanged	AT3G16510	NA	At3g16510
Capana01g002369	1.07001	1.44653	-0.107679	up-regulated	up-regulated	unchanged	AT3G16720	ATL2	RING-H2 finger protein ATL2
Capana03g003660	-0.27427	1.46395	-0.574003	unchanged	up-regulated	unchanged	AT3G16770	RAP2-3	Ethylene-responsive transcription factor RAP2-3
Capana12g000157	NA	4.97535	3.65261	unchanged	up-regulated	up-regulated	AT3G16857	ARR1	Two-component response regulator ARR1
Capana05g002207	-1.87526	-0.345696	-0.100346	down-regulated	unchanged	unchanged	AT3G16950	LPD1	Dihydrolipoyl dehydrogenase 1%2C chloroplastic
Capana03g004011	NA	3.63106	0.952858	unchanged	up-regulated	unchanged	AT3G17570	NA	Putative F-box/kelch-repeat protein At3g17570
Capana01g003720	-0.15226	-0.392602	-1.73258	unchanged	unchanged	down-regulated	AT3G17860	TIFY6B	Protein TIFY 6B
Capana06g001041	1.64193	2.91844	-1.90068	unchanged	unchanged	down-regulated	AT3G17860	TIFY6B	Protein TIFY 6B
Capana03g000764	0.583601	2.47995	-0.651557	unchanged	up-regulated	unchanged	AT3G17980	CAR4	Protein C2-DOMAIN ABA-RELATED 4
Capana00g004655	-0.367114	-0.58946	1.16767	unchanged	unchanged	up-regulated	AT3G18000	NMT1	XPL1
Capana00g004656	0.353523	0.155134	1.56273	unchanged	unchanged	up-regulated	AT3G18000	NMT1	XPL1
Capana03g000733	-2.18122	-2.39108	-2.34433	down-regulated	down-regulated	down-regulated	AT3G18080	BGLU44	Beta-glucosidase 44
Capana08g001077	-1.60707	-2.07903	-1.95673	down-regulated	down-regulated	unchanged	AT3G18080	BGLU44	Beta-glucosidase 44
Capana01g003831	0.459583	1.03023	0.923487	unchanged	up-regulated	unchanged	AT3G18380	NA	sequence-specific DNA binding transcription factors%3Bsequence-specific DNA binding
Capana02g002444	0.997764	3.0265	2.20596	unchanged	up-regulated	unchanged	AT3G18650	AGL103	Agamous-like MADS-box protein AGL103
Capana02g001199	1.34623	2.66188	1.84649	unchanged	up-regulated	up-regulated	AT3G18670	NA	Ankyrin repeat family protein
Capana06g001665	0.671618	1.26495	-0.610838	unchanged	up-regulated	unchanged	AT3G18690	MKS1	Protein MKS1
Capana08g001122	1.34135	2.20763	1.49324	up-regulated	up-regulated	unchanged	AT3G18750	WNK6	Probable serine/threonine-protein kinase WNK6
Capana12g001922	-0.354182	-1.04943	0.952333	unchanged	down-regulated	unchanged	AT3G18800	NA	At3g18800
Capana00g001345	1.26576	3.71657	1.11915	unchanged	up-regulated	unchanged	AT3G18840	PCMP-E92	LOW protein: PPR containing-like protein
Capana08g002490	0.0943772	1.34564	-0.149626	unchanged	up-regulated	unchanged	AT3G18950	NA	En/Spm-like transposon protein-like
Capana08g002479	1.16419	1.18835	0.355185	up-regulated	up-regulated	unchanged	AT3G18990	VRN1	AP2/B3-like transcriptional factor family protein
Capana12g000668	-0.522563	-0.238467	1.90463	unchanged	unchanged	up-regulated	AT3G19020	PEX1	Pollen-specific leucine-rich repeat extensin-like protein 1
Capana10g000895	0.186694	3.90888	-1.08225	unchanged	up-regulated	down-regulated	AT3G19090	NA	RNA-binding protein
Capana12g000398	2.74785	2.24579	-0.635987	up-regulated	up-regulated	unchanged	AT3G19090	NA	RNA-binding protein
Capana05g001805	-0.269447	1.65908	2.27275	unchanged	up-regulated	up-regulated	AT3G19360	NA	Zinc finger CCCH domain-containing protein 39
Capana08g002357	1.28628	0.821589	-0.996947	up-regulated	unchanged	unchanged	AT3G19380	PUB25	U-box domain-containing protein 25
Capana12g002922	0.581564	1.68883	-1.54421	unchanged	up-regulated	down-regulated	AT3G19380	PUB25	U-box domain-containing protein 25
Capana08g002235	1.55836	3.71733	1.36418	up-regulated	up-regulated	up-regulated	AT3G19615	NA	Beta-1%2C4-xylosidase
Capana08g002236	1.59087	1.53318	0.0554814	up-regulated	up-regulated	unchanged	AT3G19615	NA	Beta-1%2C4-xylosidase
Capana02g001326	1.93726	2.21111	-3.1306	unchanged	unchanged	down-regulated	AT3G19820	DIM	Delta(24)-sterol reductase
Capana05g000777	1.43277	3.88645	0.878599	unchanged	up-regulated	unchanged	AT3G19950	NA	RING/U-box superfamily protein
Capana03g001321	0.222554	2.13949	-0.692914	unchanged	up-regulated	unchanged	AT3G19970	NA	AT3g19970/MZE19_2
Capana12g002137	0.0395558	1.41485	0.0596429	unchanged	up-regulated	unchanged	AT3G19990	NA	E3 ubiquitin-protein ligase
Capana02g000190	1.38214	0.648865	0.22218	up-regulated	unchanged	unchanged	AT3G20015	ASPG2	Protein ASPARTIC PROTEASE IN GUARD CELL 2
Capana00g004903	1.34383	0.223996	1.36942	up-regulated	unchanged	unchanged	AT3G20260	NA	DUF1666 family protein (DUF1666)
Capana10g002059	3.53456	4.23422	NA	unchanged	up-regulated	unchanged	AT3G20330	PYRB	Aspartate carbamoyltransferase%2C chloroplastic
Capana04g002548	-0.342753	2.62416	2.42556	unchanged	up-regulated	up-regulated	AT3G20340	NA	At3g20340
Capana07g002277	-0.536462	-1.09861	-0.296106	unchanged	down-regulated	unchanged	AT3G20660	44473	Organic cation/carnitine transporter 4
Capana11g000953	-0.423027	-0.943762	-1.03218	unchanged	unchanged	down-regulated	AT3G20820	NA	Leucine-rich repeat (LRR) family protein
Capana01g001678	0.0638156	2.07989	0.197106	unchanged	up-regulated	unchanged	AT3G21070	NADK1	NAD kinase 1
Capana00g001475	9.44632	9.10052	9.54205	up-regulated	up-regulated	up-regulated	AT3G21120	NA	Putative F-box protein At3g21120
Capana00g004911	0.809769	NA	-2.44936	unchanged	unchanged	down-regulated	AT3G21150	BBX32	B-box zinc finger protein 32
Capana00g000656	1.58834	1.60057	-2.06158	up-regulated	up-regulated	down-regulated	AT3G21190	MSR1	Protein MANNAN SYNTHESIS-RELATED 1
Capana03g000578	0.0730349	1.33856	0.305519	unchanged	up-regulated	unchanged	AT3G21240	4CL2	Cinnamyl alcohol dehydrogenase
Capana06g001083	-0.0692281	1.03199	0.46028	unchanged	up-regulated	unchanged	AT3G21240	4CL2	Cinnamyl alcohol dehydrogenase
Capana03g003620	4.96399	4.482	-0.086184	up-regulated	up-regulated	unchanged	AT3G21250	MRP6	Multidrug resistance-associated protein 6
Capana00g003178	0.97665	3.79187	-0.0692911	unchanged	up-regulated	unchanged	AT3G21310	NA	Core-2/I-branching beta-1%2C6-N-acetylglucosaminyltransferase family protein
Capana00g003180	1.19804	1.21612	-1.17757	up-regulated	up-regulated	unchanged	AT3G21330	BHLH87	Transcription factor bHLH87
Capana03g000242	-0.0795178	-0.0808034	-1.10388	unchanged	unchanged	down-regulated	AT3G21360	NA	At3g21360
Capana01g003140	0.0766037	-1.55077	-0.171213	unchanged	down-regulated	unchanged	AT3G21460	GRXS10	Monothiol glutaredoxin-S10
Capana08g001380	1.76974	1.18562	-0.497561	up-regulated	unchanged	unchanged	AT3G21510	AHP1	AHP1
Capana01g003066	-1.05981	-0.63835	-0.429462	down-regulated	unchanged	unchanged	AT3G21550	DMP2	DMP2
Capana07g001279	1.13696	-0.0923286	-0.137306	up-regulated	unchanged	unchanged	AT3G21620	NA	CSC1-like protein At3g21620
Capana02g002250	-0.183315	1.0095	0.565417	unchanged	up-regulated	unchanged	AT3G21630	CERK1	Chitin elicitor receptor kinase 1
Capana07g001311	-2.84058	2.11283	0.287333	unchanged	up-regulated	unchanged	AT3G21630	CERK1	Chitin elicitor receptor kinase 1
Capana07g001312	0.0828894	1.14147	0.160519	unchanged	up-regulated	unchanged	AT3G21630	CERK1	Chitin elicitor receptor kinase 1
Capana09g000500	-1.26031	-1.56464	-1.88443	down-regulated	down-regulated	down-regulated	AT3G21670	NPF6.4	Protein NRT1/ PTR FAMILY 6.4
Capana07g001450	0.224919	0.683752	-1.13274	unchanged	unchanged	down-regulated	AT3G21690	DTX40	Protein DETOXIFICATION 40
Capana07g001461	6.98982	4.56789	1.91576	up-regulated	up-regulated	unchanged	AT3G21710	VUP1	Vascular-related unknown protein 1
Capana07g001503	-0.406432	2.80457	2.59334	unchanged	unchanged	up-regulated	AT3G21710	VUP1	Vascular-related unknown protein 1
Capana03g004262	-0.167144	3.8332	0.403765	unchanged	up-regulated	unchanged	AT3G21760	UGT71B2	Glycosyltransferase (Fragment)
Capana00g005039	0.548426	0.73537	1.74826	unchanged	unchanged	up-regulated	AT3G21770	PER30	Peroxidase 30
Capana05g000070	1.18692	0.647344	0.314998	up-regulated	unchanged	unchanged	AT3G21780	UGT71B6	UDP-glycosyltransferase 71B6
Capana09g000577	-0.346651	-0.574775	-1.07428	unchanged	unchanged	down-regulated	AT3G21880	NA	B-box type zinc finger protein with CCT domain-containing protein
Capana08g000700	0.258142	1.09718	1.65682	unchanged	up-regulated	up-regulated	AT3G22060	CRRSP38	Cysteine-rich repeat secretory protein 38
Capana09g000427	-0.439511	-0.498193	-1.21706	unchanged	unchanged	down-regulated	AT3G22200	POP2	Pyridoxal phosphate (PLP)-dependent transferases superfamily protein
Capana09g000444	1.59415	2.04631	-0.0592853	up-regulated	up-regulated	unchanged	AT3G22250	UGT82A1	Glycosyltransferase (Fragment)
Capana09g000451	-1.77548	-1.14385	-0.602376	down-regulated	down-regulated	unchanged	AT3G22330	RH53	DEAD-box ATP-dependent RNA helicase 53%2C mitochondrial
Capana01g001014	0.150445	2.25329	-0.579089	unchanged	up-regulated	unchanged	AT3G22370	AOX1A	Ubiquinol oxidase 1a%2C mitochondrial
Capana03g003732	-0.853843	-3.25816	-3.49379	unchanged	down-regulated	down-regulated	AT3G22400	LOX5	Linoleate 9S-lipoxygenase 5
Capana03g003733	0.911642	1.65105	0.737596	unchanged	up-regulated	unchanged	AT3G22400	LOX5	Linoleate 9S-lipoxygenase 5
Capana06g003082	1.41537	0.860557	1.0625	up-regulated	unchanged	up-regulated	AT3G22470	NA	Pentatricopeptide repeat-containing protein At3g22470%2C mitochondrial
Capana03g003771	0.433442	1.19737	-0.390368	unchanged	up-regulated	unchanged	AT3G22560	NA	Acyl-CoA N-acyltransferases (NAT) superfamily protein
Capana03g003818	0.829828	1.5221	2.04886	unchanged	up-regulated	up-regulated	AT3G22830	HSFA6B	Heat stress transcription factor A-6b
Capana03g003815	-0.0843467	-0.648671	-1.76503	unchanged	unchanged	down-regulated	AT3G22840	ELIP1	ELIP1
Capana03g004622	2.44099	6.63228	2.62486	unchanged	up-regulated	up-regulated	AT3G22910	ACA13	Putative calcium-transporting ATPase 13%2C plasma membrane-type
Capana03g004624	-0.152	6.66799	1.64391	unchanged	up-regulated	up-regulated	AT3G22910	ACA13	Putative calcium-transporting ATPase 13%2C plasma membrane-type
Capana03g004625	2.11503	6.14786	2.32819	unchanged	up-regulated	up-regulated	AT3G22910	ACA13	Putative calcium-transporting ATPase 13%2C plasma membrane-type
Capana05g000846	-1.11378	3.43399	2.40202	unchanged	up-regulated	unchanged	AT3G22910	ACA13	Putative calcium-transporting ATPase 13%2C plasma membrane-type
Capana05g000847	NA	3.80596	1.48473	unchanged	up-regulated	unchanged	AT3G22910	ACA13	Putative calcium-transporting ATPase 13%2C plasma membrane-type
Capana05g000852	0.809769	5.89405	2.12229	unchanged	up-regulated	unchanged	AT3G22910	ACA13	Putative calcium-transporting ATPase 13%2C plasma membrane-type
Capana03g004612	-0.0711815	1.68976	0.0129624	unchanged	up-regulated	unchanged	AT3G22942	GG2	AtGG2
Capana08g002208	-0.229915	0.0243536	-1.32805	unchanged	unchanged	down-regulated	AT3G22960	PKP1	Plastidial pyruvate kinase 1%2C chloroplastic
Capana03g004588	0.537223	2.78346	-0.778042	unchanged	up-regulated	unchanged	AT3G23000	CIPK7	CBL-interacting serine/threonine-protein kinase 7
Capana03g004532	1.80458	2.67132	1.12693	unchanged	up-regulated	up-regulated	AT3G23150	ETR2	Ethylene receptor 2
Capana10g001683	0.825672	1.85261	1.7156	unchanged	up-regulated	unchanged	AT3G23160	NA	Plant/protein (DUF668)
Capana03g004499	-0.154114	6.10839	-1.1658	unchanged	up-regulated	down-regulated	AT3G23230	ERF098	Ethylene-responsive transcription factor ERF098
Capana04g002842	1.71217	7.09468	0.123809	unchanged	up-regulated	unchanged	AT3G23230	ERF098	Ethylene-responsive transcription factor ERF098
Capana00g002529	4.42733	-1.69226	-1.0496	up-regulated	unchanged	unchanged	AT3G23240	ERF1B	Ethylene-responsive transcription factor 1B
Capana02g001851	0.0122602	3.73272	-0.162608	unchanged	up-regulated	unchanged	AT3G23240	ERF1B	Ethylene-responsive transcription factor 1B
Capana03g003309	NA	5.88641	-0.264101	unchanged	up-regulated	unchanged	AT3G23240	ERF1B	Ethylene-responsive transcription factor 1B
Capana03g004524	2.57091	3.21875	-0.551433	up-regulated	up-regulated	unchanged	AT3G23240	ERF1B	Ethylene-responsive transcription factor 1B
Capana05g000206	1.59668	1.79035	1.75377	unchanged	unchanged	up-regulated	AT3G23240	ERF1B	Ethylene-responsive transcription factor 1B
Capana12g002103	NA	5.77235	-1.73984	unchanged	up-regulated	down-regulated	AT3G23240	ERF1B	Ethylene-responsive transcription factor 1B
Capana00g003154	-0.022435	1.626	-0.296398	unchanged	up-regulated	unchanged	AT3G23250	MYB15	Transcription factor MYB15
Capana00g003567	0.298909	1.14012	0.159118	unchanged	up-regulated	unchanged	AT3G23250	MYB15	Transcription factor MYB15
Capana03g003830	1.21769	2.86316	0.540319	up-regulated	up-regulated	unchanged	AT3G23250	MYB15	Transcription factor MYB15
Capana06g002289	2.97563	3.47446	-0.735618	unchanged	up-regulated	unchanged	AT3G23255	NA	tRNA dimethylallyltransferase
Capana03g003938	1.71553	2.10211	2.15906	up-regulated	unchanged	unchanged	AT3G23510	NA	Cyclopropane-fatty-acyl-phospholipid synthase
Capana06g000319	0.137957	-0.896891	-1.56301	unchanged	unchanged	down-regulated	AT3G23510	NA	Cyclopropane-fatty-acyl-phospholipid synthase
Capana10g000081	-0.289768	-1.22292	-0.0374598	unchanged	down-regulated	unchanged	AT3G23560	DTX19	Protein DETOXIFICATION 19
Capana01g003030	0.483718	1.03011	-2.07607	unchanged	unchanged	down-regulated	AT3G23600	NA	AT3g23600/MDB19_9
Capana03g004113	0.868911	-0.254281	-2.29821	unchanged	unchanged	down-regulated	AT3G23730	XTH16	Probable xyloglucan endotransglucosylase/hydrolase protein 16
Capana12g000259	-0.0894757	-1.30355	-0.550776	unchanged	down-regulated	unchanged	AT3G23820	GAE6	UDP-glucuronate 4-epimerase 6
Capana00g002320	-0.177398	1.76685	0.042614	unchanged	up-regulated	unchanged	AT3G24090	NA	GFAT
Capana05g000250	-1.78409	-0.877077	1.39515	down-regulated	unchanged	up-regulated	AT3G24240	RCH2	Receptor-like protein kinase 2
Capana09g000327	-0.170467	-0.884714	-1.3096	unchanged	unchanged	down-regulated	AT3G24480	LRX4	Leucine-rich repeat extensin-like protein 4
Capana00g004275	-1.61126	1.70118	-1.15199	down-regulated	up-regulated	down-regulated	AT3G24500	MBF1C	MBF1C
Capana09g000318	-0.370788	1.80455	0.948466	unchanged	up-regulated	unchanged	AT3G24503	ALDH2C4	Aldehyde dehydrogenase family 2 member C4
Capana09g000319	3.044	8.56963	9.37087	unchanged	up-regulated	up-regulated	AT3G24503	ALDH2C4	Aldehyde dehydrogenase family 2 member C4
Capana09g000320	-0.731834	-4.44052	-3.61429	unchanged	down-regulated	unchanged	AT3G24503	ALDH2C4	Aldehyde dehydrogenase family 2 member C4
Capana09g000303	-0.064513	-0.654391	-1.45262	unchanged	unchanged	down-regulated	AT3G24550	PERK1	Proline-rich receptor-like protein kinase PERK1
Capana06g000196	0.0595523	1.01149	0.262921	unchanged	up-regulated	unchanged	AT3G25070	RIN4	RPM1 interacting protein 4
Capana09g001437	1.35093	1.9493	0.639273	unchanged	up-regulated	unchanged	AT3G25070	RIN4	RPM1 interacting protein 4
Capana05g000505	0.229137	1.07044	-0.0491279	unchanged	up-regulated	unchanged	AT3G25100	CDC45	CDC45 (Cell division cycle 45)-like protein
Capana10g002210	0.207852	0.529098	1.32344	unchanged	unchanged	up-regulated	AT3G25100	CDC45	CDC45 (Cell division cycle 45)-like protein
Capana01g002771	-0.216669	3.31766	0.0205643	unchanged	up-regulated	unchanged	AT3G25250	OXI1	Serine/threonine-protein kinase OXI1
Capana09g000773	-0.0797584	-0.131239	1.15529	unchanged	unchanged	up-regulated	AT3G25290	NA	Cytochrome b561 and DOMON domain-containing protein At3g25290
Capana06g000220	-0.152	2.183	-0.76887	unchanged	up-regulated	unchanged	AT3G25400	NA	dCTP pyrophosphatase-like protein
Capana00g000585	-1.53488	-2.56113	-1.18189	unchanged	down-regulated	unchanged	AT3G25440	NA	Uncharacterized CRM domain-containing protein At3g25440%2C chloroplastic
Capana03g000932	0.567295	2.94933	0.549832	unchanged	up-regulated	unchanged	AT3G25540	LAG1	LAG1 longevity assurance homolog 1
Capana00g002898	1.87653	2.25291	-0.411445	up-regulated	up-regulated	unchanged	AT3G25570	SAMDC3	S-adenosylmethionine decarboxylase proenzyme 3
Capana00g002899	1.63742	1.70803	-0.884746	up-regulated	up-regulated	unchanged	AT3G25570	SAMDC3	S-adenosylmethionine decarboxylase proenzyme 3
Capana00g002444	0.0822456	0.335651	-2.71242	unchanged	unchanged	down-regulated	AT3G25780	AOC3	Allene oxide cyclase 3%2C chloroplastic
Capana02g002125	NA	NA	-5.7265	unchanged	unchanged	down-regulated	AT3G25810	TPS24	Beta-myrcene/(E)-beta-ocimene synthase 2%2C chloroplastic
Capana02g002126	NA	2.66633	-7.92301	unchanged	unchanged	down-regulated	AT3G25810	TPS24	Beta-myrcene/(E)-beta-ocimene synthase 2%2C chloroplastic
Capana03g000381	0.658804	3.64354	0.747431	unchanged	up-regulated	unchanged	AT3G25882	NIMIN-2	NIMIN-2
Capana06g001092	2.50704	4.38878	0.658614	up-regulated	up-regulated	unchanged	AT3G26040	NA	HXXXD-type acyl-transferase family protein
Capana08g002072	NA	7.43388	-1.61377	unchanged	up-regulated	unchanged	AT3G26040	NA	HXXXD-type acyl-transferase family protein
Capana12g000830	NA	4.8697	NA	unchanged	up-regulated	unchanged	AT3G26040	NA	HXXXD-type acyl-transferase family protein
Capana01g000142	-1.69208	-0.447854	-1.55444	down-regulated	unchanged	unchanged	AT3G26140	NA	Cellulase (Glycosyl hydrolase family 5) protein
Capana12g002441	0.0521652	2.0952	0.301741	unchanged	up-regulated	unchanged	AT3G26180	CYP71B20	Cytochrome P450 71B20
Capana01g001670	5.43729	1.48475	2.69192	up-regulated	unchanged	unchanged	AT3G26300	CYP71B34	Cytochrome P450 71B34
Capana02g000543	2.98081	5.49643	-0.899256	unchanged	up-regulated	unchanged	AT3G26300	CYP71B34	Cytochrome P450 71B34
Capana07g001431	3.05328	8.15494	3.82727	unchanged	up-regulated	up-regulated	AT3G26300	CYP71B34	Cytochrome P450 71B34
Capana11g000602	-0.307047	1.83397	-0.440674	unchanged	up-regulated	unchanged	AT3G26300	CYP71B34	Cytochrome P450 71B34
Capana12g002430	2.57087	2.96085	0.963136	unchanged	up-regulated	unchanged	AT3G26300	CYP71B34	Cytochrome P450 71B34
Capana01g000668	-0.0685841	0.994704	-1.7561	unchanged	unchanged	down-regulated	AT3G26310	CYP71B35	Putative cytochrome P450
Capana02g001090	1.1298	3.63975	-0.912091	unchanged	up-regulated	unchanged	AT3G26310	CYP71B35	Putative cytochrome P450
Capana02g001094	0.242868	3.4584	-0.702379	unchanged	up-regulated	unchanged	AT3G26310	CYP71B35	Putative cytochrome P450
Capana12g002420	-0.152	4.19516	0.981388	unchanged	up-regulated	unchanged	AT3G26310	CYP71B35	Putative cytochrome P450
Capana12g002433	0.841794	5.47742	-1.15133	unchanged	up-regulated	down-regulated	AT3G26310	CYP71B35	Putative cytochrome P450
Capana12g002445	0.118936	4.14173	-0.00397956	unchanged	up-regulated	unchanged	AT3G26310	CYP71B35	Putative cytochrome P450
Capana00g000615	2.17292	2.79492	2.1806	unchanged	up-regulated	unchanged	AT3G26320	CYP71B36	Cytochrome P450 71B36
Capana06g001481	2.67025	0.691464	0.0995373	up-regulated	unchanged	unchanged	AT3G26320	CYP71B36	Cytochrome P450 71B36
Capana12g002421	0.16638	2.28005	1.02058	unchanged	up-regulated	up-regulated	AT3G26320	CYP71B36	Cytochrome P450 71B36
Capana03g004147	-0.543148	-0.76413	-1.94715	unchanged	unchanged	down-regulated	AT3G26330	CYP71B37	Cytochrome P450 71B37
Capana10g001299	3.09067	1.4474	2.29696	up-regulated	up-regulated	unchanged	AT3G26410	TRM11	tRNA modification 11 protein
Capana03g001206	0.0554822	1.00964	0.172714	unchanged	up-regulated	unchanged	AT3G26600	ARO4	Armadillo repeat only 4
Capana11g001239	0.25944	2.46974	-1.00681	unchanged	up-regulated	unchanged	AT3G26610	NA	Pectin lyase-like superfamily protein
Capana01g002555	0.970693	3.19715	0.695115	unchanged	up-regulated	unchanged	AT3G26670	NA	Probable magnesium transporter
Capana03g001659	0.0241076	2.05115	0.916275	unchanged	up-regulated	unchanged	AT3G26935	PAT07	Probable protein S-acyltransferase 7
Capana02g003646	0.0817947	0.0691845	1.1812	unchanged	unchanged	up-regulated	AT3G27060	TSO2	TSO2
Capana12g002800	0.769228	0.472235	-1.54821	unchanged	unchanged	down-regulated	AT3G27200	NA	At3g27200
Capana02g001040	1.39746	2.38902	-0.575748	up-regulated	up-regulated	unchanged	AT3G27250	NA	At3g27250
Capana02g003618	1.62459	2.43912	-1.07269	up-regulated	up-regulated	down-regulated	AT3G27250	NA	At3g27250
Capana10g000143	0.340951	2.56622	0.309023	unchanged	up-regulated	unchanged	AT3G27320	CXE11	Probable carboxylesterase 11
Capana11g001159	-0.118405	1.02684	0.0887808	unchanged	up-regulated	unchanged	AT3G27320	CXE11	Probable carboxylesterase 11
Capana00g001065	0.426094	0.0920557	1.53644	unchanged	unchanged	up-regulated	AT3G27360	HTR2	Histone H3
Capana00g001549	0.497239	0.121426	1.60922	unchanged	unchanged	up-regulated	AT3G27360	HTR2	Histone H3
Capana00g001558	0.420421	0.192143	1.27242	unchanged	unchanged	up-regulated	AT3G27360	HTR2	Histone H3
Capana00g001830	0.249781	0.138626	1.01095	unchanged	unchanged	up-regulated	AT3G27360	HTR2	Histone H3
Capana00g002161	0.325544	0.502369	1.58503	unchanged	unchanged	up-regulated	AT3G27360	HTR2	Histone H3
Capana01g002758	0.377633	0.180252	1.22474	unchanged	unchanged	up-regulated	AT3G27360	HTR2	Histone H3
Capana02g001868	0.439161	0.196841	1.74624	unchanged	unchanged	up-regulated	AT3G27360	HTR2	Histone H3
Capana02g003577	0.0479566	-0.468591	3.12927	unchanged	unchanged	up-regulated	AT3G27400	NA	Pectate lyase
Capana02g000589	-2.36407	-2.9606	-1.78617	down-regulated	down-regulated	down-regulated	AT3G27620	AOX1C	Ubiquinol oxidase 1c%2C mitochondrial
Capana02g003538	-1.01215	0.229076	0.48423	down-regulated	unchanged	unchanged	AT3G27670	RST1	Protein RST1
Capana00g002845	0.267797	3.20445	0.322564	unchanged	up-regulated	unchanged	AT3G27890	NQR	NQR
Capana06g000747	0.263413	0.0805586	-5.46823	unchanged	unchanged	down-regulated	AT3G27950	NA	GDSL-like Lipase/Acylhydrolase superfamily protein
Capana02g003457	0.386334	0.735495	-1.10731	unchanged	unchanged	down-regulated	AT3G28210	SAP12	Zinc finger AN1 domain-containing stress-associated protein 12
Capana02g003440	1.57868	4.50108	0.966873	up-regulated	up-regulated	unchanged	AT3G28340	GATL10	Hexosyltransferase (Fragment)
Capana11g001697	0.20744	3.7632	0.525082	unchanged	up-regulated	unchanged	AT3G28580	NA	AAA-ATPase At3g28580
Capana01g002104	0.298718	3.43113	0.914918	unchanged	up-regulated	unchanged	AT3G28630	NA	Actin cross-linking protein%2C putative (DUF569)
Capana05g002349	2.78929	4.70226	-0.38525	up-regulated	up-regulated	unchanged	AT3G28960	AVT1I	Amino acid transporter AVT1I
Capana03g000795	1.71817	3.56845	2.62808	unchanged	up-regulated	up-regulated	AT3G29000	CML45	Probable calcium-binding protein CML45
Capana11g001883	0.625672	1.32996	1.79582	unchanged	unchanged	up-regulated	AT3G29180	NA	AT3G29180 protein
Capana12g002450	-1.48488	4.76045	0.368788	unchanged	up-regulated	unchanged	AT3G29410	TPS25	Terpenoid synthase 25
Capana10g000432	-0.0565804	-0.212246	-1.19084	unchanged	unchanged	down-regulated	AT3G29670	PMAT2	Phenolic glucoside malonyltransferase 2
Capana10g001474	2.44616	2.1354	3.38362	unchanged	unchanged	up-regulated	AT3G29770	MES11	Putative methylesterase 11%2C chloroplastic
Capana12g000137	2.92822	1.86649	2.87809	up-regulated	up-regulated	up-regulated	AT3G30340	NA	WAT1-related protein At3g30340
Capana00g002726	-0.988823	-2.33482	0.46087	unchanged	down-regulated	unchanged	AT3G30530	ATBZIP42	Basic leucine-zipper 42
Capana03g000116	0.156992	1.80067	-0.369286	unchanged	up-regulated	unchanged	AT3G42880	PRK3	Pollen receptor-like kinase 3
Capana08g001989	0.966951	0.144854	-2.07701	unchanged	unchanged	down-regulated	AT3G43660	NA	Vacuolar iron transporter homolog 4
Capana01g001931	0.108832	1.76991	-0.323874	unchanged	up-regulated	unchanged	AT3G43740	NA	NA
Capana02g001313	1.88395	1.2281	0.707848	up-regulated	up-regulated	unchanged	AT3G44150	NA	Expp1 protein
Capana11g000374	0.467361	1.34985	2.06577	unchanged	up-regulated	up-regulated	AT3G44190	NA	At3g44190
Capana11g000361	1.18095	0.75117	-0.365355	up-regulated	unchanged	unchanged	AT3G44220	NA	At3g44220
Capana06g000644	1.63724	1.34991	-0.264582	up-regulated	up-regulated	unchanged	AT3G44260	CAF1-9	Probable CCR4-associated factor 1 homolog 9
Capana11g000347	1.322	1.81922	-0.850168	up-regulated	up-regulated	unchanged	AT3G44260	CAF1-9	Probable CCR4-associated factor 1 homolog 9
Capana09g002444	4.80781	6.5442	2.38668	up-regulated	up-regulated	up-regulated	AT3G44350	anac061	NAC domain containing protein 61
Capana01g001893	0.301645	2.41096	0.398291	unchanged	up-regulated	unchanged	AT3G44510	NA	Alpha/beta-Hydrolases superfamily protein
Capana11g000141	-0.038144	-0.359201	1.02947	unchanged	unchanged	up-regulated	AT3G45010	SCPL48	Serine carboxypeptidase-like 48
Capana11g002033	1.1683	0.627697	0.301472	up-regulated	unchanged	unchanged	AT3G45080	SOT6	Cytosolic sulfotransferase 6
Capana01g001577	0.625371	0.391181	-1.97484	unchanged	unchanged	down-regulated	AT3G45140	LOX2	Lipoxygenase 2%2C chloroplastic
Capana10g001467	-0.835278	-2.15047	-0.411455	unchanged	down-regulated	unchanged	AT3G45210	NA	AT3g45210/T14D3_150
Capana06g002562	0.601272	2.49466	-0.352606	unchanged	up-regulated	unchanged	AT3G45640	MPK3	MPK3
Capana06g000305	-0.0778781	-0.276056	1.13931	unchanged	unchanged	up-regulated	AT3G45650	NAXT1	Nitrate excretion transporter1
Capana09g001849	0.695331	-0.105953	1.01176	unchanged	unchanged	up-regulated	AT3G45850	NA	P-loop containing nucleoside triphosphate hydrolases superfamily protein
Capana12g002408	0.45646	0.453101	1.01457	unchanged	unchanged	up-regulated	AT3G45980	H2B	Histone H2B.6
Capana11g001352	NA	2.26806	3.69848	unchanged	up-regulated	unchanged	AT3G46510	PUB13	U-box domain-containing protein 13
Capana11g000775	2.97243	2.1965	-0.0372917	up-regulated	unchanged	unchanged	AT3G46520	ACT12	Actin-12
Capana03g001876	-0.897067	0.660432	1.24189	unchanged	unchanged	up-regulated	AT3G46530	RPP13	Disease resistance protein RPP13
Capana04g000687	-0.282924	0.730682	1.10186	unchanged	unchanged	up-regulated	AT3G46530	RPP13	Disease resistance protein RPP13
Capana04g000688	-1.11388	0.816072	-1.00306	down-regulated	unchanged	unchanged	AT3G46530	RPP13	Disease resistance protein RPP13
Capana04g000689	-0.200697	0.925347	2.11046	unchanged	unchanged	up-regulated	AT3G46530	RPP13	Disease resistance protein RPP13
Capana05g001751	NA	3.97537	3.10446	unchanged	up-regulated	up-regulated	AT3G46530	RPP13	Disease resistance protein RPP13
Capana05g001752	2.24736	4.15769	2.52611	unchanged	up-regulated	up-regulated	AT3G46530	RPP13	Disease resistance protein RPP13
Capana07g000166	-1.95425	0.241584	0.361919	down-regulated	unchanged	unchanged	AT3G46530	RPP13	Disease resistance protein RPP13
Capana08g000090	NA	3.45036	3.97822	unchanged	up-regulated	up-regulated	AT3G46530	RPP13	Disease resistance protein RPP13
Capana09g000515	0.0676064	2.71421	0.475208	unchanged	up-regulated	unchanged	AT3G46530	RPP13	Disease resistance protein RPP13
Capana11g001656	0.77845	1.13874	1.30317	unchanged	up-regulated	up-regulated	AT3G46530	RPP13	Disease resistance protein RPP13
Capana11g002141	0.103709	-0.287777	1.10639	unchanged	unchanged	up-regulated	AT3G46530	RPP13	Disease resistance protein RPP13
Capana06g001517	1.79446	1.8674	-1.94968	unchanged	up-regulated	down-regulated	AT3G46660	UGT76E12	Glycosyltransferase (Fragment)
Capana09g000268	6.97108	5.69261	5.97013	up-regulated	up-regulated	up-regulated	AT3G46710	RPP13L2	Putative disease resistance RPP13-like protein 2
Capana06g002827	0.724656	0.0663558	1.92543	unchanged	unchanged	up-regulated	AT3G46730	RPP13L3	Putative disease resistance RPP13-like protein 3
Capana07g002212	-0.0184506	1.07351	1.13959	unchanged	up-regulated	up-regulated	AT3G46730	RPP13L3	Putative disease resistance RPP13-like protein 3
Capana08g000088	0.318476	1.37011	3.28274	unchanged	up-regulated	up-regulated	AT3G46730	RPP13L3	Putative disease resistance RPP13-like protein 3
Capana08g000089	0.809769	0.974954	5.18785	unchanged	unchanged	up-regulated	AT3G46730	RPP13L3	Putative disease resistance RPP13-like protein 3
Capana08g000091	-2.04303	1.81271	2.96647	unchanged	up-regulated	up-regulated	AT3G46730	RPP13L3	Putative disease resistance RPP13-like protein 3
Capana09g000013	3.14983	4.20215	3.34442	up-regulated	up-regulated	up-regulated	AT3G46730	RPP13L3	Putative disease resistance RPP13-like protein 3
Capana09g000014	1.20766	1.58265	3.98336	unchanged	unchanged	up-regulated	AT3G46730	RPP13L3	Putative disease resistance RPP13-like protein 3
Capana08g001331	0.181553	0.66695	2.02439	unchanged	unchanged	up-regulated	AT3G46940	DUT1	dUTP-PYROPHOSPHATASE-LIKE 1
Capana00g001159	1.34757	0.813336	-0.11258	up-regulated	unchanged	unchanged	AT3G47090	NA	Leucine-rich repeat protein kinase family protein
Capana03g002517	0.249771	-0.532163	1.44412	unchanged	unchanged	up-regulated	AT3G47380	PMEI11	Pectinesterase inhibitor 11
Capana01g000647	-1.00902	-1.88297	0.549292	down-regulated	down-regulated	unchanged	AT3G47470	LHCA4	Chlorophyll a-b binding protein%2C chloroplastic
Capana03g000794	-0.863507	-1.34242	-0.150846	unchanged	down-regulated	unchanged	AT3G47500	CDF3	Cyclic dof factor 3
Capana00g000568	0.95158	0.913492	1.94611	unchanged	unchanged	up-regulated	AT3G47570	NA	Probable LRR receptor-like serine/threonine-protein kinase At3g47570
Capana00g001098	0.856604	2.43413	3.04217	unchanged	up-regulated	up-regulated	AT3G47570	NA	Probable LRR receptor-like serine/threonine-protein kinase At3g47570
Capana00g001756	0.476586	2.84973	0.013231	unchanged	up-regulated	unchanged	AT3G47570	NA	Probable LRR receptor-like serine/threonine-protein kinase At3g47570
Capana00g002676	2.16414	1.43745	1.60173	up-regulated	up-regulated	up-regulated	AT3G47570	NA	Probable LRR receptor-like serine/threonine-protein kinase At3g47570
Capana02g001231	1.74532	0.530414	3.35526	unchanged	unchanged	up-regulated	AT3G47570	NA	Probable LRR receptor-like serine/threonine-protein kinase At3g47570
Capana02g001280	-0.643213	-0.0598765	1.71582	unchanged	unchanged	up-regulated	AT3G47570	NA	Probable LRR receptor-like serine/threonine-protein kinase At3g47570
Capana02g001710	0.00450759	1.07711	1.74413	unchanged	up-regulated	up-regulated	AT3G47570	NA	Probable LRR receptor-like serine/threonine-protein kinase At3g47570
Capana04g002105	0.742022	1.08326	2.05257	unchanged	unchanged	up-regulated	AT3G47570	NA	Probable LRR receptor-like serine/threonine-protein kinase At3g47570
Capana04g002367	0.208919	1.37807	0.337548	unchanged	up-regulated	unchanged	AT3G47570	NA	Probable LRR receptor-like serine/threonine-protein kinase At3g47570
Capana04g002426	-0.945887	-0.619794	1.79412	unchanged	unchanged	up-regulated	AT3G47570	NA	Probable LRR receptor-like serine/threonine-protein kinase At3g47570
Capana04g002442	-1.98322	-3.49278	0.193887	unchanged	down-regulated	unchanged	AT3G47570	NA	Probable LRR receptor-like serine/threonine-protein kinase At3g47570
Capana04g002468	4.18959	3.51106	1.42821	up-regulated	up-regulated	unchanged	AT3G47570	NA	Probable LRR receptor-like serine/threonine-protein kinase At3g47570
Capana04g002804	1.3746	0.744611	0.182824	up-regulated	unchanged	unchanged	AT3G47570	NA	Probable LRR receptor-like serine/threonine-protein kinase At3g47570
Capana05g000251	-1.17757	-0.276384	1.46136	unchanged	unchanged	up-regulated	AT3G47570	NA	Probable LRR receptor-like serine/threonine-protein kinase At3g47570
Capana05g000255	1.91025	2.03194	2.40428	unchanged	up-regulated	up-regulated	AT3G47570	NA	Probable LRR receptor-like serine/threonine-protein kinase At3g47570
Capana05g000259	0.809769	0.472814	4.77813	unchanged	unchanged	up-regulated	AT3G47570	NA	Probable LRR receptor-like serine/threonine-protein kinase At3g47570
Capana05g000517	-0.118401	1.17093	0.704276	unchanged	up-regulated	unchanged	AT3G47570	NA	Probable LRR receptor-like serine/threonine-protein kinase At3g47570
Capana07g000049	0.430794	1.39882	0.9877	unchanged	up-regulated	unchanged	AT3G47570	NA	Probable LRR receptor-like serine/threonine-protein kinase At3g47570
Capana07g000169	0.372315	0.0711638	3.73028	unchanged	unchanged	up-regulated	AT3G47570	NA	Probable LRR receptor-like serine/threonine-protein kinase At3g47570
Capana07g000851	-0.7299	-1.03848	-0.28164	unchanged	down-regulated	unchanged	AT3G47570	NA	Probable LRR receptor-like serine/threonine-protein kinase At3g47570
Capana09g002176	NA	1.88101	-0.960417	unchanged	up-regulated	unchanged	AT3G47570	NA	Probable LRR receptor-like serine/threonine-protein kinase At3g47570
Capana04g002427	0.976419	1.1687	1.26372	unchanged	up-regulated	up-regulated	AT3G47580	NA	Leucine-rich repeat protein kinase family protein
Capana03g001104	-1.05027	3.24041	2.35086	unchanged	up-regulated	unchanged	AT3G47730	ABCA2	ATH1
Capana03g001107	0.287054	1.69359	1.8832	unchanged	up-regulated	up-regulated	AT3G47780	ABCA7	ABC transporter A family member 7
Capana03g001109	-0.241057	-1.00218	0.0348141	unchanged	down-regulated	unchanged	AT3G47800	NA	Aldose 1-epimerase
Capana03g000990	0.882247	0.808226	1.35204	unchanged	unchanged	up-regulated	AT3G48010	CNGC16	Probable cyclic nucleotide-gated ion channel 16
Capana06g000974	0.747231	1.83485	-0.354819	unchanged	up-regulated	unchanged	AT3G48090	EDS1	Protein EDS1
Capana02g003442	0.678935	1.28539	-0.680127	unchanged	up-regulated	unchanged	AT3G48140	NA	AT3G48140 protein
Capana03g001026	0.206941	0.120418	1.41215	unchanged	unchanged	up-regulated	AT3G48160	E2FE	E2F transcription factor-like E2FE
Capana06g000927	1.45579	0.794921	-1.31637	unchanged	unchanged	down-regulated	AT3G48240	NA	At3g48240
Capana01g001748	2.22085	3.42103	-0.0920114	unchanged	up-regulated	unchanged	AT3G48280	CYP71A25	Cytochrome P450 71A25
Capana02g001809	2.90858	0.117438	1.68822	up-regulated	unchanged	up-regulated	AT3G48280	CYP71A25	Cytochrome P450 71A25
Capana03g001270	-0.395924	-2.093	0.527578	unchanged	down-regulated	unchanged	AT3G48280	CYP71A25	Cytochrome P450 71A25
Capana03g001275	-0.649641	-1.29415	-0.733417	unchanged	down-regulated	unchanged	AT3G48280	CYP71A25	Cytochrome P450 71A25
Capana12g001979	1.05137	3.72941	0.941678	unchanged	up-regulated	unchanged	AT3G48310	CYP71A22	Cytochrome P450 71A22
Capana03g001346	0.809769	4.19419	-1.61334	unchanged	up-regulated	down-regulated	AT3G48520	CYP94B3	CYP94B3
Capana03g001347	NA	1.60003	-4.68961	unchanged	unchanged	down-regulated	AT3G48520	CYP94B3	CYP94B3
Capana03g001377	NA	-1.38113	-2.09793	unchanged	unchanged	down-regulated	AT3G48520	CYP94B3	CYP94B3
Capana06g000869	3.04163	2.75153	2.24108	up-regulated	up-regulated	unchanged	AT3G48590	NFYC1	Nuclear transcription factor Y subunit C-1
Capana01g001719	2.2878	3.92128	-0.760218	unchanged	up-regulated	unchanged	AT3G48700	CXE13	Probable carboxylesterase 13
Capana01g002747	1.21222	0.433253	0.0911786	up-regulated	unchanged	unchanged	AT3G48700	CXE13	Probable carboxylesterase 13
Capana08g002404	0.699775	1.73873	0.556356	unchanged	up-regulated	unchanged	AT3G48700	CXE13	Probable carboxylesterase 13
Capana06g000790	-0.0974955	-0.0237879	1.44997	unchanged	unchanged	up-regulated	AT3G48710	NA	At3g48710
Capana03g001653	-0.398021	1.41903	-0.240348	unchanged	up-regulated	unchanged	AT3G48770	NA	ATP/DNA binding protein
Capana03g002296	1.53165	0.880529	3.25483	up-regulated	unchanged	up-regulated	AT3G48980	NA	O-glucosyltransferase rumi-like protein (DUF821)
Capana02g001122	0.249991	2.5453	-0.502714	unchanged	up-regulated	unchanged	AT3G48990	AAE3	Oxalate--CoA ligase
Capana03g002233	0.357337	1.85923	1.49447	unchanged	up-regulated	up-regulated	AT3G49055	NA	Uncharacterized protein At3g49055
Capana08g001097	0.608308	0.655891	1.50795	unchanged	unchanged	up-regulated	AT3G49210	NA	O-acyltransferase (WSD1-like) family protein
Capana02g001786	2.33974	3.57247	4.33064	unchanged	up-regulated	unchanged	AT3G49340	NA	Cysteine protease-like protein
Capana02g001791	3.87893	5.32134	3.47143	unchanged	up-regulated	unchanged	AT3G49340	NA	Cysteine protease-like protein
Capana02g001798	0.983461	0.202641	1.33327	unchanged	unchanged	up-regulated	AT3G49340	NA	Cysteine protease-like protein
Capana04g002693	0.159972	-0.224852	-1.08994	unchanged	unchanged	down-regulated	AT3G49340	NA	Cysteine protease-like protein
Capana06g001650	0.0206594	1.25541	0.050596	unchanged	up-regulated	unchanged	AT3G49500	RDR6	RNA-dependent RNA polymerase 6
Capana06g000752	0.702837	1.26382	0.0767656	unchanged	up-regulated	unchanged	AT3G49530	NAC062	NAC domain-containing protein 62
Capana07g001537	-0.301492	0.373442	-2.02309	unchanged	unchanged	down-regulated	AT3G49950	SCL32	Scarecrow-like protein 32
Capana04g000509	1.4446	1.29375	-1.81582	up-regulated	up-regulated	down-regulated	AT3G50060	MYB77	Transcription factor MYB77
Capana11g002261	1.21548	0.686992	0.592688	up-regulated	unchanged	unchanged	AT3G50120	NA	Transmembrane protein%2C putative (DUF247)
Capana00g003454	-2.31018	-2.27235	-2.46246	down-regulated	down-regulated	down-regulated	AT3G50310	MAPKKK20	MKKK20
Capana02g003099	-0.629266	-1.62138	3.47149	unchanged	down-regulated	unchanged	AT3G50360	CML20	Probable calcium-binding protein CML20
Capana02g003155	0.0919112	0.00812739	-1.55514	unchanged	unchanged	down-regulated	AT3G50410	DOF3.4	OBP1
Capana02g001800	1.48676	3.76442	2.75326	unchanged	up-regulated	up-regulated	AT3G50460	HR2	RPW8-like protein 2
Capana02g002653	0.0335653	1.23807	1.88477	unchanged	up-regulated	up-regulated	AT3G50900	NA	At3g50900
Capana02g002654	1.81144	3.10842	0.798439	unchanged	up-regulated	unchanged	AT3G50900	NA	At3g50900
Capana02g002765	0.706689	3.63996	1.48269	unchanged	up-regulated	up-regulated	AT3G50900	NA	At3g50900
Capana08g001711	0.379238	1.89411	0.1542	unchanged	up-regulated	unchanged	AT3G50910	NA	AT3g50910/F18B3_190
Capana00g004508	1.61408	1.93703	-0.85146	up-regulated	up-regulated	unchanged	AT3G50930	HSR4	Protein HYPER-SENSITIVITY-RELATED 4
Capana02g000475	0.198698	2.20592	0.533939	unchanged	up-regulated	unchanged	AT3G50930	HSR4	Protein HYPER-SENSITIVITY-RELATED 4
Capana04g002255	0.557579	1.13253	0.538792	unchanged	up-regulated	unchanged	AT3G50930	HSR4	Protein HYPER-SENSITIVITY-RELATED 4
Capana04g002257	0.0658136	1.11578	1.50741	unchanged	up-regulated	up-regulated	AT3G50930	HSR4	Protein HYPER-SENSITIVITY-RELATED 4
Capana08g001466	0.779788	1.07461	1.24494	unchanged	up-regulated	up-regulated	AT3G50930	HSR4	Protein HYPER-SENSITIVITY-RELATED 4
Capana10g000100	0.878559	1.81391	0.0129049	unchanged	up-regulated	unchanged	AT3G50930	HSR4	Protein HYPER-SENSITIVITY-RELATED 4
Capana10g000101	0.74975	2.00394	0.747389	unchanged	up-regulated	unchanged	AT3G50930	HSR4	Protein HYPER-SENSITIVITY-RELATED 4
Capana07g001674	-1.77264	-2.19525	-2.93315	down-regulated	down-regulated	down-regulated	AT3G50940	NA	AAA-ATPase At3g50940
Capana02g002735	1.01782	2.17736	1.71128	up-regulated	up-regulated	up-regulated	AT3G50950	RPP13L4	Disease resistance RPP13-like protein 4
Capana03g004263	-0.102424	2.43504	0.142154	unchanged	up-regulated	unchanged	AT3G50950	RPP13L4	Disease resistance RPP13-like protein 4
Capana07g001553	2.55412	2.75913	2.62989	up-regulated	up-regulated	up-regulated	AT3G50950	RPP13L4	Disease resistance RPP13-like protein 4
Capana09g000001	-1.65313	-3.40412	-3.45852	down-regulated	down-regulated	down-regulated	AT3G50950	RPP13L4	Disease resistance RPP13-like protein 4
Capana02g000492	1.14702	0.969363	-0.979638	up-regulated	unchanged	unchanged	AT3G50980	XERO1	Dehydrin Xero 1
Capana02g002739	0.369724	0.216243	-1.01995	unchanged	unchanged	down-regulated	AT3G50980	XERO1	Dehydrin Xero 1
Capana06g000697	3.69294	4.76856	NA	unchanged	up-regulated	unchanged	AT3G51240	F3H	Naringenin%2C2-oxoglutarate 3-dioxygenase
Capana10g001525	0.597494	0.320404	2.30937	unchanged	unchanged	up-regulated	AT3G51370	NA	Probable protein phosphatase 2C 46
Capana02g001074	0.254971	0.894805	-1.67164	unchanged	unchanged	down-regulated	AT3G51520	DGAT2	Diacylglycerol O-acyltransferase 2
Capana12g002664	0.412224	1.22878	0.261448	unchanged	up-regulated	unchanged	AT3G51550	FER	Receptor-like protein kinase FERONIA
Capana00g004861	1.32733	1.82862	1.8478	unchanged	up-regulated	unchanged	AT3G51570	NA	Disease resistance protein (TIR-NBS-LRR class) family
Capana08g000629	1.77072	0.141761	1.60042	unchanged	unchanged	up-regulated	AT3G51590	LTP12	Non-specific lipid-transfer protein 12
Capana10g001248	0.229714	0.409857	1.10365	unchanged	unchanged	up-regulated	AT3G51590	LTP12	Non-specific lipid-transfer protein 12
Capana10g001553	NA	2.86045	-1.70172	unchanged	up-regulated	unchanged	AT3G51680	SDR2A	Short-chain dehydrogenase reductase 2a
Capana10g001592	-0.242664	3.02638	0.870093	unchanged	up-regulated	unchanged	AT3G51680	SDR2A	Short-chain dehydrogenase reductase 2a
Capana03g003225	-0.184202	0.148479	-2.09183	unchanged	unchanged	down-regulated	AT3G51895	SULTR3%3B1	Sulfate transporter 31
Capana06g000090	-0.267222	-2.24795	-2.36293	unchanged	down-regulated	down-regulated	AT3G51895	SULTR3%3B1	Sulfate transporter 31
Capana07g002331	-0.619669	1.03275	1.6616	unchanged	unchanged	up-regulated	AT3G51970	ASAT1	Acyl-CoA--sterol O-acyltransferase 1
Capana01g003626	4.95663	2.72962	-0.286083	up-regulated	up-regulated	unchanged	AT3G52450	PUB22	RING-type E3 ubiquitin transferase
Capana01g003627	3.76944	4.07954	0.18374	up-regulated	up-regulated	unchanged	AT3G52450	PUB22	RING-type E3 ubiquitin transferase
Capana10g002008	0.00822476	1.47452	1.54433	unchanged	up-regulated	up-regulated	AT3G52600	CWINV2	Beta-fructofuranosidase%2C insoluble isoenzyme CWINV2
Capana05g002450	0.809769	2.8372	-4.87258	unchanged	up-regulated	down-regulated	AT3G52710	NA	Uncharacterized protein At3g52710
Capana10g002003	0.0827425	1.13533	1.85549	unchanged	up-regulated	up-regulated	AT3G52710	NA	Uncharacterized protein At3g52710
Capana12g002219	0.696845	1.62547	-0.794352	unchanged	up-regulated	unchanged	AT3G52710	NA	Uncharacterized protein At3g52710
Capana10g001999	-0.159603	1.72359	0.0852435	unchanged	up-regulated	unchanged	AT3G52870	IQM3	IQ domain-containing protein IQM3
Capana10g001946	0.254032	0.736242	1.3368	unchanged	unchanged	up-regulated	AT3G52970	CYP76G1	Cytochrome P450%2C family 76%2C subfamily G%2C polypeptide 1
Capana12g000783	1.92568	0.310346	-0.507397	up-regulated	unchanged	unchanged	AT3G53010	NA	Carbohydrate esterase%2C putative (DUF303)
Capana10g001520	0.216744	2.61078	2.79344	unchanged	up-regulated	up-regulated	AT3G53150	UGT73D1	UDP-glucosyl transferase 73D1
Capana09g000161	1.63925	1.1951	2.02072	up-regulated	up-regulated	up-regulated	AT3G53270	NA	Small nuclear RNA activating complex (SNAPc)%2C subunit SNAP43 protein
Capana09g002161	-0.254665	-0.902672	-2.21654	unchanged	unchanged	down-regulated	AT3G53420	PIP2-1	PIP2A
Capana09g002162	0.173691	-0.264506	-1.48559	unchanged	unchanged	down-regulated	AT3G53420	PIP2-1	PIP2A
Capana06g000526	3.0903	3.4719	0.934913	unchanged	up-regulated	unchanged	AT3G53450	LOG4	Cytokinin riboside 5'-monophosphate phosphoribohydrolase
Capana06g000456	-1.46878	3.7971	2.09032	unchanged	up-regulated	up-regulated	AT3G53600	NA	At3g53600
Capana09g001983	0.128543	-1.44337	1.95643	unchanged	down-regulated	up-regulated	AT3G53720	CHX20	Cation/H(+) antiporter 20
Capana09g001679	-0.391808	1.19812	0.405711	unchanged	up-regulated	unchanged	AT3G53830	NA	Regulator of chromosome condensation (RCC1) family protein
Capana10g001656	0.411257	-0.597222	-1.20986	unchanged	unchanged	down-regulated	AT3G53960	NPF5.7	Protein NRT1/ PTR FAMILY 5.7
Capana09g001750	-0.0301122	2.19464	-0.2434	unchanged	up-regulated	unchanged	AT3G53990	NA	AT3G53990 protein
Capana00g004469	1.00289	2.47538	-0.0989536	up-regulated	up-regulated	unchanged	AT3G54040	NA	PAR1 protein
Capana10g001329	0.781175	2.91185	1.09426	unchanged	up-regulated	up-regulated	AT3G54040	NA	PAR1 protein
Capana09g001595	-2.10442	-2.05735	-3.08079	down-regulated	down-regulated	down-regulated	AT3G54140	NPF8.1	Protein NRT1/ PTR FAMILY 8.1
Capana01g001897	-1.12285	-0.402163	0.223739	down-regulated	unchanged	unchanged	AT3G54240	NA	Alpha/beta-Hydrolases superfamily protein
Capana12g002230	-0.0316946	1.18938	-0.17699	unchanged	up-regulated	unchanged	AT3G54250	MVD2	Diphosphomevalonate decarboxylase MVD2%2C peroxisomal
Capana12g002226	0.233597	0.161583	1.21114	unchanged	unchanged	up-regulated	AT3G54260	TBL36	Protein trichome birefringence-like 36
Capana02g002640	-0.348577	-1.00839	-0.46717	unchanged	down-regulated	unchanged	AT3G54340	AP3	Floral homeotic protein APETALA 3
Capana04g000272	1.53577	1.13905	1.04057	up-regulated	up-regulated	up-regulated	AT3G54340	AP3	Floral homeotic protein APETALA 3
Capana00g003097	0.563696	1.37013	2.27805	unchanged	up-regulated	up-regulated	AT3G54420	EP3	EP3
Capana00g003098	0.395092	1.51859	2.39141	unchanged	up-regulated	up-regulated	AT3G54420	EP3	EP3
Capana00g003222	0.0894304	1.33415	2.20997	unchanged	up-regulated	up-regulated	AT3G54420	EP3	EP3
Capana01g002769	-0.709127	-1.02605	0.378417	unchanged	down-regulated	unchanged	AT3G54500	NA	BEST Arabidopsis thaliana protein match is: dentin sialophosphoprotein-related (TAIR:AT5G64170.1)%3B Has 183 Blast hits to 175 proteins in 44 species: Archae - 0%3B Bacteria - 4%3B Metazoa - 38%3B Fungi - 11%3B Plants - 120%3B Viruses - 0%3B Other Eukaryotes - 10 /.../ce: NCBI BLink).
Capana08g001957	0.258821	0.00135993	1.33702	unchanged	unchanged	up-regulated	AT3G54630	NDC80	Kinetochore protein NDC80 homolog
Capana03g003347	0.171117	1.16309	0.71582	unchanged	up-regulated	unchanged	AT3G54650	FBL17	F-box/LRR-repeat protein 17
Capana12g002535	-0.305995	-0.189579	-1.30582	unchanged	unchanged	down-regulated	AT3G54940	RD19D	Probable cysteine protease RD19D
Capana12g000029	NA	3.90472	0.630386	unchanged	up-regulated	unchanged	AT3G55290	NA	NAD(P)-binding Rossmann-fold superfamily protein
Capana12g000797	0.277163	1.97166	0.0572925	unchanged	up-regulated	unchanged	AT3G55310	NA	Beta-ketoacyl-ACP reductase-like protein
Capana05g000356	-0.017162	0.732091	-1.71222	unchanged	unchanged	down-regulated	AT3G55390	NA	CASP-like protein 4C1
Capana05g002196	0.754348	0.39073	-1.44071	unchanged	unchanged	down-regulated	AT3G55550	LECRKS4	L-type lectin-domain containing receptor kinase S.4
Capana05g002190	-2.06252	-1.23083	-1.09303	unchanged	unchanged	down-regulated	AT3G55580	NA	Regulator of chromosome condensation (RCC1) family protein
Capana05g001990	-0.0595797	0.586004	1.812	unchanged	unchanged	up-regulated	AT3G55740	PROT2	Proline transporter 2
Capana06g001417	0.0332161	1.73333	-0.14884	unchanged	up-regulated	unchanged	AT3G55950	CCR3	Putative serine/threonine-protein kinase-like protein CCR3
Capana10g001356	0.423432	1.1233	-2.71866	unchanged	up-regulated	down-regulated	AT3G55970	JRG21	JRG21
Capana10g001357	NA	-0.0436486	-1.74821	unchanged	unchanged	down-regulated	AT3G55970	JRG21	JRG21
Capana05g002081	-0.333567	-1.3026	-0.284189	unchanged	down-regulated	unchanged	AT3G56200	AVT6C	Amino acid transporter AVT6C
Capana02g000018	1.77536	2.43233	-4.02008	unchanged	up-regulated	down-regulated	AT3G56360	NA	At3g56360
Capana05g002111	0.175729	0.28111	1.00125	unchanged	unchanged	up-regulated	AT3G56360	NA	At3g56360
Capana06g002358	1.12952	1.92302	-0.996823	up-regulated	up-regulated	unchanged	AT3G56360	NA	At3g56360
Capana03g002635	1.62295	3.88577	1.95633	up-regulated	up-regulated	up-regulated	AT3G56400	WRKY70	Probable WRKY transcription factor 70
Capana10g001220	1.91769	2.83681	0.208894	up-regulated	up-regulated	unchanged	AT3G56400	WRKY70	Probable WRKY transcription factor 70
Capana10g001548	0.986151	1.48534	0.302646	unchanged	up-regulated	unchanged	AT3G56400	WRKY70	Probable WRKY transcription factor 70
Capana10g002513	1.01725	0.735399	1.15962	up-regulated	unchanged	unchanged	AT3G56850	DPBF3	ABSCISIC ACID-INSENSITIVE 5-like protein 2
Capana03g000942	-0.604019	-1.1986	-1.48602	unchanged	down-regulated	down-regulated	AT3G57030	SSL10	Protein STRICTOSIDINE SYNTHASE-LIKE 10
Capana10g002275	-0.0905457	0.0597091	1.23922	unchanged	unchanged	up-regulated	AT3G57060	NA	Condensin complex subunit 1
Capana05g000007	0.343323	0.177119	1.60317	unchanged	unchanged	up-regulated	AT3G57070	NA	Glutaredoxin family protein
Capana00g001080	1.36534	0.9187	0.545492	up-regulated	unchanged	unchanged	AT3G57090	FIS1A	Mitochondrial fission 1 protein A
Capana10g002253	1.86386	2.26936	2.2403	unchanged	up-regulated	up-regulated	AT3G57240	BG3	Probable glucan endo-1%2C3-beta-glucosidase BG3
Capana10g002349	-1.11438	-0.117425	-3.0588	unchanged	unchanged	down-regulated	AT3G57400	NA	Transmembrane protein
Capana01g002644	0.222371	1.63272	0.419391	unchanged	up-regulated	unchanged	AT3G57450	NA	At3g57450
Capana10g002359	-0.285039	1.10509	0.405097	unchanged	up-regulated	unchanged	AT3G57550	AGK2	Guanylate kinase
Capana01g002587	-0.871708	-1.56062	-2.66748	unchanged	down-regulated	down-regulated	AT3G57670	WIP2	WIP2
Capana06g001641	0.719898	1.72051	-0.163752	unchanged	up-regulated	unchanged	AT3G57740	NA	Protein kinase superfamily protein
Capana10g000291	1.0013	1.9204	-0.121471	up-regulated	up-regulated	unchanged	AT3G57750	ZED1	Non-functional pseudokinase ZED1
Capana00g002193	0.892387	2.24316	-0.614226	unchanged	up-regulated	unchanged	AT3G57770	NA	Protein kinase superfamily protein
Capana07g002145	-0.260051	-0.816251	1.25403	unchanged	unchanged	up-regulated	AT3G58120	BZIP61	BZIP61
Capana00g001425	-0.115204	1.94854	1.00143	unchanged	up-regulated	unchanged	AT3G58480	IQM6	IQ domain-containing protein IQM6
Capana02g001763	-1.10676	-0.18787	1.00816	down-regulated	unchanged	unchanged	AT3G58640	NA	AT3g58640/F14P22_230
Capana07g001827	0.0483979	1.25931	0.379695	unchanged	up-regulated	unchanged	AT3G58640	NA	AT3g58640/F14P22_230
Capana07g001809	0.433403	1.17817	0.439615	unchanged	up-regulated	unchanged	AT3G58710	WRKY69	WRKY69
Capana07g001802	0.367484	0.605621	-1.35094	unchanged	unchanged	down-regulated	AT3G58720	NA	RING/U-box superfamily protein
Capana07g001079	1.12361	1.9663	0.119239	up-regulated	up-regulated	unchanged	AT3G59080	NA	AT3g59080/F17J16_130
Capana00g000977	-0.0586027	1.28806	-0.00488367	unchanged	up-regulated	unchanged	AT3G59660	BAGP1	BAG-associated GRAM protein 1
Capana01g003788	0.177455	1.02128	0.0931693	unchanged	up-regulated	unchanged	AT3G59660	BAGP1	BAG-associated GRAM protein 1
Capana03g003042	NA	4.50182	3.83427	unchanged	up-regulated	unchanged	AT3G59710	NA	NAD(P)-binding Rossmann-fold superfamily protein
Capana00g000169	1.64049	5.56726	1.60863	unchanged	up-regulated	up-regulated	AT3G60100	CSY5	Citrate synthase
Capana10g000878	-0.92443	-1.07119	-0.333007	unchanged	down-regulated	unchanged	AT3G60160	ABCC9	ABC transporter C family member 9
Capana01g003531	-0.238808	-0.0836557	-1.42941	unchanged	unchanged	down-regulated	AT3G60280	UCC3	Uclacyanin-3
Capana05g001618	0.938889	1.28579	-0.194013	unchanged	up-regulated	unchanged	AT3G60500	RRP45B	Exosome complex component RRP45B
Capana01g003448	0.154427	-0.207554	-1.32656	unchanged	unchanged	down-regulated	AT3G60510	NA	ATP-dependent caseinolytic (Clp) protease/crotonase family protein
Capana01g000623	-1.51172	-1.44673	-3.1527	down-regulated	unchanged	down-regulated	AT3G60580	ZAT9	Zinc finger protein ZAT9
Capana01g000511	-0.487059	0.032372	1.40877	unchanged	unchanged	up-regulated	AT3G60690	NA	AT3g60690/T4C21_100
Capana01g003581	0.524883	1.35407	-0.426345	unchanged	up-regulated	unchanged	AT3G60690	NA	AT3g60690/T4C21_100
Capana01g003586	-1.55877	-1.90991	-0.967234	down-regulated	down-regulated	unchanged	AT3G60730	PME36	Pectinesterase
Capana01g002020	4.56544	NA	-0.854118	up-regulated	unchanged	unchanged	AT3G60750	TKL-1	Transketolase-1%2C chloroplastic
Capana01g000384	-0.96872	4.5118	0.622228	unchanged	up-regulated	unchanged	AT3G60780	NA	Uncharacterized protein T4C21_190
Capana01g001399	0.121531	-0.0423974	-3.22819	unchanged	unchanged	down-regulated	AT3G60810	NA	At3g60810
Capana02g001424	0.676536	0.872152	2.02064	unchanged	unchanged	up-regulated	AT3G60860	BIG2	Brefeldin A-inhibited guanine nucleotide-exchange protein 2
Capana10g001869	-1.7688	-1.02296	-0.960747	down-regulated	down-regulated	unchanged	AT3G60860	BIG2	Brefeldin A-inhibited guanine nucleotide-exchange protein 2
Capana01g001414	-0.54766	3.52405	-0.0597236	unchanged	up-regulated	unchanged	AT3G60890	ZPR2	Binding protein
Capana03g004287	1.87714	1.63968	5.81696	up-regulated	up-regulated	up-regulated	AT3G61040	CYP76C7	Cytochrome P450 monooxygenase-like protein
Capana08g000874	1.49752	2.6896	1.35779	unchanged	up-regulated	up-regulated	AT3G61220	NA	NAD(P)-binding Rossmann-fold superfamily protein
Capana08g000875	NA	3.08531	-0.772653	unchanged	up-regulated	unchanged	AT3G61220	NA	NAD(P)-binding Rossmann-fold superfamily protein
Capana08g000876	-0.43444	3.28849	-0.241949	unchanged	up-regulated	unchanged	AT3G61220	NA	NAD(P)-binding Rossmann-fold superfamily protein
Capana08g000942	0.173358	0.422002	-1.22631	unchanged	unchanged	down-regulated	AT3G61440	CYSC1	Bifunctional L-3-cyanoalanine synthase/cysteine synthase C1%2C mitochondrial
Capana01g000197	-0.400095	-0.901314	-1.05591	unchanged	unchanged	down-regulated	AT3G61460	BRH1	BRH1 RING finger protein
Capana08g000980	-0.152	3.94422	-0.942295	unchanged	up-regulated	unchanged	AT3G61510	ACS1	1-aminocyclopropane-1-carboxylate synthase-like protein 1
Capana00g003426	1.15418	0.636832	1.94126	unchanged	unchanged	up-regulated	AT3G61660	NA	unknown protein%3B BEST Arabidopsis thaliana protein match is: unknown protein (TAIR:AT2G46375.1)%3B Has 28 Blast hits to 28 proteins in 7 species: Archae - 0%3B Bacteria - 0%3B Metazoa - 0%3B Fungi - 0%3B Plants - 28%3B Viruses - 0%3B Other Eukaryotes - 0 (source: /.../BLink).
Capana10g000837	1.08268	1.75296	0.539509	up-regulated	up-regulated	unchanged	AT3G61750	NA	Cytochrome b561 and DOMON domain-containing protein At3g61750
Capana02g001382	0.0205191	1.59731	0.0945792	unchanged	up-regulated	unchanged	AT3G61790	SINAT3	E3 ubiquitin-protein ligase
Capana08g001061	-0.00389296	1.08244	-0.305257	unchanged	up-regulated	unchanged	AT3G61800	NA	UV-stimulated scaffold protein A homolog
Capana10g000686	0.0651297	1.02656	-1.60161	unchanged	unchanged	down-regulated	AT3G61920	NA	At3g61920
Capana01g001739	-0.246251	-0.502858	-1.05519	unchanged	unchanged	down-regulated	AT3G62270	BOR2	Probable boron transporter 2
Capana08g001614	0.222715	1.18168	-0.165498	unchanged	up-regulated	unchanged	AT3G62420	BZIP53	bZIP transcription factor 53
Capana09g001912	-1.7993	-1.80267	0.0840893	down-regulated	down-regulated	unchanged	AT3G62730	NA	AT3g62730/F26K9_160
Capana01g001836	-4.0586	-2.96632	-5.44812	down-regulated	down-regulated	down-regulated	AT3G62800	DBR4	Double-stranded RNA-binding protein 4
Capana08g000797	-0.820612	-1.08997	-1.05102	unchanged	down-regulated	unchanged	AT3G62900	NA	CW-type Zinc Finger
Capana03g003566	-0.500852	-0.684472	-1.73131	unchanged	unchanged	down-regulated	AT3G62950	GRXC11	Glutaredoxin-C11
Capana09g001075	0.4581	0.37771	1.70257	unchanged	unchanged	up-regulated	AT3G63110	IPT3	IPT3
Capana06g000075	-0.0215411	0.0328949	-1.51925	unchanged	unchanged	down-regulated	AT3G63200	PLP9	Probable inactive patatin-like protein 9
Capana03g004623	0.876083	4.56153	3.14101	unchanged	up-regulated	up-regulated	AT3G63380	ACA12	Calcium-transporting ATPase
Capana08g001252	-0.0495493	0.146471	1.34401	unchanged	unchanged	up-regulated	AT3G63380	ACA12	Calcium-transporting ATPase
Capana00g003808	0.644029	1.84004	-1.47183	unchanged	up-regulated	down-regulated	AT3G63440	CKX6	Cytokinin dehydrogenase 6
Capana00g000349	NA	3.50436	3.43847	unchanged	up-regulated	unchanged	AT3G63520	CCD1	Carotenoid 9%2C10(9'%2C10')-cleavage dioxygenase 1
Capana08g000589	0.293468	3.59034	0.697066	unchanged	up-regulated	unchanged	AT3G63520	CCD1	Carotenoid 9%2C10(9'%2C10')-cleavage dioxygenase 1
Capana11g001779	-1.46377	-1.73186	-1.17899	down-regulated	down-regulated	down-regulated	AT3G63520	CCD1	Carotenoid 9%2C10(9'%2C10')-cleavage dioxygenase 1
Capana10g001870	-2.35408	-0.12821	-2.4746	down-regulated	unchanged	down-regulated	AT3G66654	CYP21-4	Peptidyl-prolyl cis-trans isomerase CYP21-4
Capana06g000911	-3.91359	-3.75269	-2.47474	down-regulated	down-regulated	unchanged	AT4G00360	CYP86A2	Cytochrome P450 86A2
Capana08g000914	0.300228	1.46776	0.259678	unchanged	up-regulated	unchanged	AT4G00490	BAM2	Beta-amylase 2%2C chloroplastic
Capana08g000861	-0.122114	1.21786	-0.0939244	unchanged	up-regulated	unchanged	AT4G00550	DGD2	Digalactosyldiacylglycerol synthase 2%2C chloroplastic
Capana01g001352	1.73655	1.65652	-1.34802	up-regulated	up-regulated	down-regulated	AT4G00770	NA	At4g00770
Capana10g000684	0.0273155	-0.466829	-1.74498	unchanged	unchanged	down-regulated	AT4G00820	iqd17	IQ-domain 17
Capana00g000643	NA	NA	-4.97693	unchanged	unchanged	down-regulated	AT4G00870	BHLH14	Transcription factor bHLH14
Capana01g000045	-1.9512	5.52208	-4.17589	unchanged	up-regulated	down-regulated	AT4G00870	BHLH14	Transcription factor bHLH14
Capana10g000647	0.0947518	0.298003	-1.28305	unchanged	unchanged	down-regulated	AT4G00870	BHLH14	Transcription factor bHLH14
Capana03g001923	-0.0095959	2.54503	1.28384	unchanged	up-regulated	up-regulated	AT4G00880	NA	AT4g00880 protein
Capana10g001754	0.778512	0.725467	-1.9538	unchanged	unchanged	down-regulated	AT4G01130	NA	GDSL esterase/lipase At4g01130
Capana12g001993	0.809769	5.1554	-0.584464	unchanged	up-regulated	unchanged	AT4G01200	NA	Calcium-dependent lipid-binding (CaLB domain) family protein
Capana08g001012	0.473984	1.41228	0.503565	unchanged	up-regulated	unchanged	AT4G01250	WRKY22	WRKY transcription factor 22
Capana01g000185	0.0411884	0.523897	1.88088	unchanged	unchanged	up-regulated	AT4G01370	MPK4	Mitogen-activated protein kinase 4
[truncated: 1,572 more rows]

## Sheet: Table S2
Table S2. GO functional enrichment analysis of DEGs between VI037601 and ECW at three time points post Xcv infection.
Time	ID	Description	Count	GeneRatio	BgRatio	pvalue	p.adjust	qvalue	geneID
0 hpi	GO:0010200	response to chitin	21	0.0615836	123/12482	1.56e-11	2.2e-08	2.13e-08	Capana05g001949/Capana05g002040/Capana06g001506/Capana01g002369/Capana08g002357/Capana12g002081/Capana01g004472/Capana07g001714/Capana08g002389/Capana00g003083/Capana04g000607/Capana01g000662/Capana03g001209/Capana08g002245/Capana10g001220/Capana05g000896/Capana10g001975/Capana05g000897/Capana01g003626/Capana01g003627/Capana08g000105
0 hpi	GO:0010243	response to organonitrogen compound	27	0.0791789	298/12482	4.62e-08	3.26e-05	3.15e-05	Capana05g001949/Capana05g002040/Capana06g001506/Capana01g002369/Capana08g002357/Capana09g000271/Capana12g002081/Capana01g004472/Capana07g001714/Capana08g002389/Capana02g002049/Capana00g003083/Capana04g000607/Capana01g000662/Capana03g002375/Capana03g001209/Capana08g002245/Capana03g003895/Capana10g001220/Capana05g000896/Capana10g001975/Capana05g000897/Capana01g003626/Capana01g003627/Capana04g000547…
0 hpi	GO:0042742	defense response to bacterium	32	0.0938416	436/12482	3.56e-07	0.000167436	0.000161883	Capana10g001865/Capana06g001506/Capana06g000644/Capana10g000571/Capana09g000271/Capana11g000347/Capana01g004472/Capana07g001714/Capana07g000750/Capana00g003083/Capana04g000607/Capana03g000715/Capana00g004877/Capana07g001553/Capana00g003650/Capana08g002818/Capana03g001209/Capana01g000283/Capana08g002819/Capana03g003895/Capana09g000329/Capana10g001220/Capana12g002578/Capana03g000714/Capana05g000493…
0 hpi	GO:0050832	defense response to fungus	24	0.0703812	301/12482	2.64e-06	0.000932368	0.00090145	Capana12g000666/Capana05g001949/Capana05g002040/Capana06g001506/Capana11g000102/Capana06g000342/Capana12g002081/Capana08g002389/Capana06g002511/Capana04g000607/Capana00g004877/Capana08g002818/Capana01g000283/Capana08g002819/Capana06g001935/Capana10g001220/Capana01g002323/Capana12g000682/Capana05g000493/Capana00g001079/Capana06g000487/Capana08g000429/Capana02g001785/Capana01g000331
0 hpi	GO:0009620	response to fungus	28	0.0821114	395/12482	3.89e-06	0.00109767	0.00106127	Capana12g000666/Capana05g001949/Capana05g002040/Capana06g001506/Capana11g000102/Capana06g000342/Capana12g002081/Capana08g002389/Capana06g002511/Capana04g000607/Capana03g002375/Capana00g004877/Capana09g000540/Capana08g002818/Capana01g000283/Capana08g002819/Capana00g000688/Capana06g001935/Capana10g001220/Capana01g002323/Capana12g000682/Capana05g000493/Capana00g001079/Capana03g004064/Capana06g000487…
0 hpi	GO:0045087	innate immune response	28	0.0821114	400/12482	4.95e-06	0.00116322	0.00112465	Capana12g002510/Capana12g000666/Capana11g000102/Capana08g002357/Capana09g000271/Capana01g004472/Capana07g001714/Capana01g001468/Capana00g004877/Capana08g002818/Capana03g001209/Capana01g000283/Capana00g004508/Capana08g002819/Capana06g001935/Capana09g000329/Capana10g001220/Capana12g002578/Capana01g002323/Capana12g000682/Capana03g004064/Capana02g001785/Capana05g000843/Capana01g003818/Capana05g000841…
0 hpi	GO:0016104	triterpenoid biosynthetic process	6	0.0175953	19/12482	7.99e-06	0.00161038	0.00155698	Capana09g000407/Capana09g000409/Capana09g000404/Capana00g000374/Capana00g000243/Capana01g001643
0 hpi	GO:0006955	immune response	28	0.0821114	416/12482	1.03e-05	0.00182492	0.0017644	Capana12g002510/Capana12g000666/Capana11g000102/Capana08g002357/Capana09g000271/Capana01g004472/Capana07g001714/Capana01g001468/Capana00g004877/Capana08g002818/Capana03g001209/Capana01g000283/Capana00g004508/Capana08g002819/Capana06g001935/Capana09g000329/Capana10g001220/Capana12g002578/Capana01g002323/Capana12g000682/Capana03g004064/Capana02g001785/Capana05g000843/Capana01g003818/Capana05g000841…
0 hpi	GO:0019742	pentacyclic triterpenoid metabolic process	5	0.0146628	13/12482	1.59e-05	0.00204629	0.00197843	Capana09g000407/Capana09g000409/Capana09g000404/Capana00g000374/Capana00g000243
0 hpi	GO:0019745	pentacyclic triterpenoid biosynthetic process	5	0.0146628	13/12482	1.59e-05	0.00204629	0.00197843	Capana09g000407/Capana09g000409/Capana09g000404/Capana00g000374/Capana00g000243
0 hpi	GO:0071456	cellular response to hypoxia	7	0.0205279	31/12482	1.6e-05	0.00204629	0.00197843	Capana02g000568/Capana08g002818/Capana08g002819/Capana03g001834/Capana03g001837/Capana03g004064/Capana03g001838
0 hpi	GO:0019748	secondary metabolic process	26	0.0762463	384/12482	1.95e-05	0.00229087	0.0022149	Capana06g001506/Capana03g002388/Capana03g004592/Capana03g002389/Capana11g000428/Capana01g001468/Capana00g002968/Capana03g003603/Capana12g000098/Capana03g004562/Capana03g001807/Capana03g000892/Capana03g001752/Capana12g002578/Capana02g000496/Capana10g002483/Capana01g001670/Capana05g000407/Capana06g001481/Capana06g000623/Capana03g001749/Capana02g002748/Capana03g001669/Capana01g000331/Capana08g001106…
0 hpi	GO:0009611	response to wounding	21	0.0615836	293/12482	5.51e-05	0.00597752	0.0057793	Capana06g000644/Capana10g000571/Capana06g000342/Capana03g004592/Capana09g000271/Capana11g000347/Capana05g001760/Capana02g002049/Capana01g001468/Capana07g000750/Capana06g002511/Capana09g000142/Capana08g001671/Capana11g000407/Capana00g004877/Capana03g003895/Capana08g001674/Capana11g000420/Capana03g001242/Capana12g002647/Capana00g003628
0 hpi	GO:0036294	cellular response to decreased oxygen levels	7	0.0205279	38/12482	6.5e-05	0.00601307	0.00581368	Capana02g000568/Capana08g002818/Capana08g002819/Capana03g001834/Capana03g001837/Capana03g004064/Capana03g001838
0 hpi	GO:0071453	cellular response to oxygen levels	7	0.0205279	38/12482	6.5e-05	0.00601307	0.00581368	Capana02g000568/Capana08g002818/Capana08g002819/Capana03g001834/Capana03g001837/Capana03g004064/Capana03g001838
0 hpi	GO:0002376	immune system process	29	0.085044	487/12482	6.91e-05	0.00601307	0.00581368	Capana12g002510/Capana12g000666/Capana11g000102/Capana08g002357/Capana09g000271/Capana01g004472/Capana07g001714/Capana01g001468/Capana00g004877/Capana08g002818/Capana03g001209/Capana01g000283/Capana00g004508/Capana08g002819/Capana06g001935/Capana09g000329/Capana10g001220/Capana12g002578/Capana01g002323/Capana12g000682/Capana03g004064/Capana02g001785/Capana05g000843/Capana01g003818/Capana05g000841…
0 hpi	GO:0006722	triterpenoid metabolic process	6	0.0175953	27/12482	7.24e-05	0.00601307	0.00581368	Capana09g000407/Capana09g000409/Capana09g000404/Capana00g000374/Capana00g000243/Capana01g001643
0 hpi	GO:0001666	response to hypoxia	12	0.0351906	121/12482	0.000115379	0.00904447	0.00874455	Capana04g001002/Capana06g000693/Capana03g002375/Capana04g001898/Capana02g000568/Capana08g002818/Capana08g002819/Capana03g001834/Capana03g001837/Capana03g004064/Capana00g001587/Capana03g001838
0 hpi	GO:0009753	response to jasmonic acid	18	0.0527859	254/12482	0.000214786	0.0159507	0.0154217	Capana09g000271/Capana07g001714/Capana02g002049/Capana01g001468/Capana07g000750/Capana04g000607/Capana03g004013/Capana00g004877/Capana03g003895/Capana01g000877/Capana10g001220/Capana02g000496/Capana08g001156/Capana08g000429/Capana10g000465/Capana04g002109/Capana00g003628/Capana03g000696
0 hpi	GO:0002218	activation of innate immune response	9	0.026393	77/12482	0.000239715	0.0169119	0.0163511	Capana09g000271/Capana07g001714/Capana00g004877/Capana08g002818/Capana08g002819/Capana10g001220/Capana12g002578/Capana05g000843/Capana05g000841
0 hpi	GO:0002253	activation of immune response	9	0.026393	79/12482	0.000291553	0.0195896	0.01894	Capana09g000271/Capana07g001714/Capana00g004877/Capana08g002818/Capana08g002819/Capana10g001220/Capana12g002578/Capana05g000843/Capana05g000841
0 hpi	GO:0044550	secondary metabolite biosynthetic process	19	0.0557185	285/12482	0.000314984	0.0202019	0.019532	Capana06g001506/Capana03g004592/Capana01g001468/Capana00g002968/Capana03g003603/Capana12g000098/Capana03g001807/Capana03g000892/Capana03g001752/Capana10g002483/Capana01g001670/Capana05g000407/Capana06g001481/Capana06g000623/Capana03g001749/Capana02g002748/Capana03g001669/Capana08g001106/Capana03g001745
0 hpi	GO:0031347	regulation of defense response	20	0.058651	311/12482	0.000352442	0.0216215	0.0209046	Capana10g000571/Capana04g000645/Capana09g000271/Capana01g004472/Capana11g001382/Capana07g001714/Capana06g000693/Capana07g000750/Capana03g000715/Capana00g004877/Capana08g002818/Capana01g001611/Capana08g002819/Capana10g001220/Capana12g002578/Capana03g000714/Capana03g004064/Capana00g001587/Capana05g000843/Capana05g000841
0 hpi	GO:0036293	response to decreased oxygen levels	12	0.0351906	137/12482	0.000371245	0.0218261	0.0211023	Capana04g001002/Capana06g000693/Capana03g002375/Capana04g001898/Capana02g000568/Capana08g002818/Capana08g002819/Capana03g001834/Capana03g001837/Capana03g004064/Capana00g001587/Capana03g001838
0 hpi	GO:0070482	response to oxygen levels	12	0.0351906	138/12482	0.000396837	0.0223975	0.0216548	Capana04g001002/Capana06g000693/Capana03g002375/Capana04g001898/Capana02g000568/Capana08g002818/Capana08g002819/Capana03g001834/Capana03g001837/Capana03g004064/Capana00g001587/Capana03g001838
0 hpi	GO:0031349	positive regulation of defense response	12	0.0351906	147/12482	0.000702081	0.0381014	0.0368379	Capana04g000645/Capana09g000271/Capana07g001714/Capana03g000715/Capana00g004877/Capana08g002818/Capana08g002819/Capana10g001220/Capana12g002578/Capana03g000714/Capana05g000843/Capana05g000841
6 hpi	GO:0010200	response to chitin	36	0.0407701	123/12482	7.86e-14	1.55e-10	1.45e-10	Capana06g001506/Capana06g002562/Capana02g003188/Capana02g002230/Capana05g002040/Capana03g001209/Capana10g001548/Capana08g002245/Capana01g002369/Capana01g004472/Capana07g000998/Capana01g000167/Capana05g000896/Capana00g003083/Capana01g000662/Capana06g000752/Capana04g001398/Capana12g002106/Capana10g001220/Capana05g000897/Capana07g001312/Capana12g002081/Capana07g001714/Capana01g003627/Capana12g002922…
6 hpi	GO:0042742	defense response to bacterium	72	0.0815402	436/12482	7.48e-12	7.38e-09	6.89e-09	Capana01g000355/Capana12g002356/Capana06g001506/Capana03g004233/Capana07g000750/Capana02g003188/Capana02g003468/Capana09g001623/Capana03g001209/Capana06g000196/Capana10g002008/Capana10g001548/Capana03g001484/Capana01g004472/Capana02g002735/Capana12g000878/Capana11g000347/Capana06g001641/Capana02g002146/Capana00g003083/Capana03g000253/Capana10g002168/Capana12g000259/Capana10g000291/Capana10g001220…
6 hpi	GO:0009620	response to fungus	67	0.0758777	395/12482	1.22e-11	7.99e-09	7.46e-09	Capana01g002323/Capana02g001122/Capana06g001506/Capana00g000688/Capana00g001942/Capana07g000527/Capana03g000103/Capana06g001935/Capana02g003468/Capana05g002040/Capana06g002369/Capana09g000540/Capana10g002008/Capana05g000028/Capana10g001548/Capana03g001484/Capana11g000102/Capana00g000610/Capana03g000156/Capana08g000964/Capana03g000253/Capana01g000880/Capana05g002406/Capana12g000259/Capana03g004612…
6 hpi	GO:0009611	response to wounding	55	0.0622877	293/12482	1.66e-11	8.2e-09	7.66e-09	Capana05g000569/Capana09g000144/Capana08g002632/Capana02g001089/Capana06g002562/Capana12g002432/Capana03g000098/Capana03g000103/Capana05g001759/Capana07g000750/Capana00g003628/Capana00g003369/Capana12g000575/Capana01g002771/Capana03g001484/Capana03g000156/Capana12g002446/Capana05g001760/Capana06g001739/Capana11g000347/Capana02g002049/Capana08g000964/Capana00g001496/Capana11g000407/Capana03g000117…
6 hpi	GO:0019748	secondary metabolic process	64	0.0724802	384/12482	7.75e-11	3.06e-08	2.85e-08	Capana05g000569/Capana09g002190/Capana09g002200/Capana12g002445/Capana02g001090/Capana02g001094/Capana06g001506/Capana06g002562/Capana12g002433/Capana09g002199/Capana09g000318/Capana04g000463/Capana03g000578/Capana00g002164/Capana00g003668/Capana06g001083/Capana07g000733/Capana02g002286/Capana11g000472/Capana02g000496/Capana06g000272/Capana03g000253/Capana12g002421/Capana06g001487/Capana03g004566…
6 hpi	GO:0010243	response to organonitrogen compound	51	0.0577576	298/12482	2.72e-09	8.94e-07	8.35e-07	Capana09g002190/Capana09g002200/Capana06g001506/Capana06g002562/Capana09g002199/Capana02g003188/Capana02g002230/Capana05g002040/Capana00g003628/Capana03g001209/Capana10g001548/Capana08g002245/Capana01g002369/Capana01g004472/Capana02g002049/Capana08g000964/Capana07g000998/Capana01g000167/Capana05g000896/Capana00g003083/Capana03g000253/Capana01g000662/Capana06g000752/Capana04g001398/Capana12g002106…
6 hpi	GO:0044550	secondary metabolite biosynthetic process	49	0.0554926	285/12482	4.79e-09	1.35e-06	1.26e-06	Capana09g002190/Capana09g002200/Capana12g002445/Capana02g001090/Capana02g001094/Capana06g001506/Capana06g002562/Capana12g002433/Capana09g002199/Capana09g000318/Capana04g000463/Capana03g000578/Capana00g003668/Capana06g001083/Capana02g002286/Capana12g002421/Capana06g001487/Capana10g002483/Capana02g002632/Capana10g002484/Capana03g003391/Capana12g001979/Capana07g001015/Capana01g001468/Capana03g003603…
6 hpi	GO:0006955	immune response	62	0.0702152	416/12482	1.42e-08	3.51e-06	3.28e-06	Capana01g000355/Capana01g002323/Capana12g002356/Capana12g002510/Capana06g000974/Capana04g002257/Capana02g000475/Capana06g001935/Capana02g003188/Capana02g001689/Capana02g003468/Capana03g001209/Capana06g000196/Capana08g001466/Capana10g001548/Capana07g000255/Capana11g000102/Capana01g004472/Capana08g000964/Capana03g000253/Capana07g000253/Capana01g000880/Capana00g002279/Capana06g000752/Capana08g000071…
6 hpi	GO:0050832	defense response to fungus	49	0.0554926	301/12482	2.97e-08	6.52e-06	6.08e-06	Capana01g002323/Capana02g001122/Capana06g001506/Capana06g001935/Capana02g003468/Capana05g002040/Capana10g002008/Capana05g000028/Capana10g001548/Capana11g000102/Capana00g000610/Capana03g000156/Capana03g000253/Capana12g000259/Capana03g004612/Capana10g001220/Capana12g000666/Capana08g000429/Capana06g002511/Capana07g001312/Capana12g002081/Capana00g000977/Capana00g004112/Capana06g000342/Capana01g003788…
6 hpi	GO:0006720	isoprenoid metabolic process	51	0.0577576	323/12482	4.32e-08	8.44e-06	7.88e-06	Capana01g004441/Capana02g001089/Capana12g002432/Capana03g004262/Capana10g000194/Capana01g000351/Capana02g002404/Capana08g001428/Capana02g000060/Capana12g002446/Capana11g000472/Capana00g001496/Capana07g001827/Capana09g000409/Capana03g003135/Capana12g002230/Capana01g002809/Capana00g001497/Capana08g002112/Capana00g001498/Capana02g000059/Capana09g000410/Capana06g001499/Capana10g000571/Capana03g003391…
6 hpi	GO:0045087	innate immune response	59	0.0668177	400/12482	4.7e-08	8.44e-06	7.88e-06	Capana01g000355/Capana01g002323/Capana12g002356/Capana12g002510/Capana06g000974/Capana04g002257/Capana02g000475/Capana06g001935/Capana02g003188/Capana02g001689/Capana02g003468/Capana03g001209/Capana06g000196/Capana08g001466/Capana10g001548/Capana11g000102/Capana01g004472/Capana08g000964/Capana03g000253/Capana01g000880/Capana00g002279/Capana06g000752/Capana08g000071/Capana00g004508/Capana03g004612…
6 hpi	GO:0008299	isoprenoid biosynthetic process	43	0.0486976	258/12482	1.06e-07	1.75e-05	1.63e-05	Capana01g004441/Capana02g001089/Capana12g002432/Capana10g000194/Capana01g000351/Capana02g002404/Capana08g001428/Capana02g000060/Capana12g002446/Capana11g000472/Capana00g001496/Capana07g001827/Capana09g000409/Capana03g003135/Capana12g002230/Capana00g001497/Capana08g002112/Capana00g001498/Capana02g000059/Capana09g000410/Capana06g001499/Capana10g000571/Capana03g003391/Capana07g001416/Capana12g002416…
6 hpi	GO:0002237	response to molecule of bacterial origin	17	0.0192525	55/12482	1.26e-07	1.91e-05	1.78e-05	Capana04g002257/Capana02g000475/Capana02g003188/Capana06g000196/Capana08g001466/Capana03g001484/Capana05g002406/Capana06g000752/Capana00g004508/Capana07g001312/Capana03g000714/Capana09g001437/Capana04g002255/Capana03g000715/Capana07g001311/Capana03g004064/Capana11g001352
6 hpi	GO:0006721	terpenoid metabolic process	45	0.0509626	285/12482	2.71e-07	3.82e-05	3.57e-05	Capana02g001089/Capana12g002432/Capana03g004262/Capana10g000194/Capana02g002404/Capana02g000060/Capana12g002446/Capana11g000472/Capana00g001496/Capana07g001827/Capana09g000409/Capana03g003135/Capana01g002809/Capana00g001497/Capana08g002112/Capana00g001498/Capana02g000059/Capana09g000410/Capana10g000571/Capana07g001416/Capana12g002416/Capana12g002448/Capana09g000404/Capana11g002090/Capana11g002314…
6 hpi	GO:0016114	terpenoid biosynthetic process	33	0.0373726	181/12482	4e-07	5.08e-05	4.74e-05	Capana02g001089/Capana12g002432/Capana10g000194/Capana02g002404/Capana02g000060/Capana12g002446/Capana11g000472/Capana00g001496/Capana07g001827/Capana09g000409/Capana03g003135/Capana00g001497/Capana08g002112/Capana00g001498/Capana02g000059/Capana09g000410/Capana10g000571/Capana12g002416/Capana12g002448/Capana09g000404/Capana11g002314/Capana09g000407/Capana04g001898/Capana12g001843/Capana08g002113…
6 hpi	GO:0080027	response to herbivore	14	0.015855	41/12482	4.12e-07	5.08e-05	4.74e-05	Capana02g001089/Capana12g002432/Capana12g002446/Capana00g001496/Capana00g001497/Capana08g002112/Capana00g001498/Capana12g002416/Capana12g002448/Capana12g001843/Capana08g002113/Capana03g001544/Capana08g001671/Capana05g001162
6 hpi	GO:0009751	response to salicylic acid	33	0.0373726	182/12482	4.56e-07	5.29e-05	4.94e-05	Capana05g002266/Capana03g004013/Capana03g004014/Capana04g002257/Capana02g000475/Capana02g003188/Capana02g003468/Capana09g001623/Capana00g003628/Capana08g001466/Capana10g001548/Capana03g001484/Capana12g000032/Capana01g004472/Capana02g002049/Capana08g000964/Capana02g000496/Capana07g001774/Capana00g004508/Capana10g001220/Capana09g001638/Capana00g001879/Capana03g001812/Capana04g002255/Capana00g004123…
6 hpi	GO:0017062	respiratory chain complex III assembly	9	0.0101925	17/12482	6.17e-07	6.41e-05	5.99e-05	Capana04g002257/Capana02g000475/Capana06g001967/Capana08g001466/Capana00g004508/Capana02g002734/Capana03g001944/Capana04g002255/Capana07g001674
6 hpi	GO:0034551	mitochondrial respiratory chain complex III assembly	9	0.0101925	17/12482	6.17e-07	6.41e-05	5.99e-05	Capana04g002257/Capana02g000475/Capana06g001967/Capana08g001466/Capana00g004508/Capana02g002734/Capana03g001944/Capana04g002255/Capana07g001674
6 hpi	GO:0035690	cellular response to drug	26	0.0294451	131/12482	1.29e-06	0.000127297	0.000118852	Capana00g000688/Capana00g001942/Capana04g002257/Capana02g000475/Capana02g003188/Capana02g003468/Capana09g000540/Capana08g001466/Capana10g001548/Capana08g000964/Capana07g001774/Capana00g004508/Capana10g001220/Capana07g001312/Capana02g001292/Capana00g001879/Capana04g002255/Capana00g004123/Capana10g000465/Capana00g000056/Capana07g001311/Capana02g002203/Capana09g000329/Capana00g003081/Capana01g000428…
6 hpi	GO:0002376	immune system process	63	0.0713477	487/12482	1.93e-06	0.000181639	0.000169589	Capana01g000355/Capana01g002323/Capana12g002356/Capana12g002510/Capana06g000974/Capana04g002257/Capana02g000475/Capana06g001935/Capana02g003188/Capana02g001689/Capana02g003468/Capana03g001209/Capana06g000196/Capana08g001466/Capana10g001548/Capana07g000255/Capana11g000102/Capana01g004472/Capana08g000964/Capana03g000253/Capana07g000253/Capana01g000880/Capana00g002279/Capana06g000752/Capana08g000071…
6 hpi	GO:0016104	triterpenoid biosynthetic process	9	0.0101925	19/12482	2.06e-06	0.00018483	0.000172568	Capana02g002404/Capana02g000060/Capana09g000409/Capana02g000059/Capana09g000410/Capana09g000404/Capana09g000407/Capana00g000374/Capana00g000243
6 hpi	GO:0031347	regulation of defense response	45	0.0509626	311/12482	3.2e-06	0.000274522	0.000256309	Capana09g000144/Capana12g002356/Capana04g000645/Capana03g003733/Capana07g000750/Capana06g000196/Capana10g001548/Capana01g004472/Capana06g001739/Capana01g001909/Capana03g000117/Capana04g001537/Capana03g000253/Capana05g002406/Capana06g000752/Capana08g000071/Capana10g001220/Capana03g000764/Capana03g004421/Capana10g000571/Capana07g001312/Capana09g000271/Capana03g000714/Capana07g001714/Capana03g004499…
6 hpi	GO:0033108	mitochondrial respiratory chain complex assembly	10	0.011325	25/12482	3.66e-06	0.0003011	0.000281124	Capana04g002257/Capana02g000475/Capana06g001967/Capana08g001466/Capana00g004508/Capana02g002734/Capana03g001944/Capana04g002255/Capana07g001674/Capana07g002190
6 hpi	GO:0045338	farnesyl diphosphate metabolic process	18	0.0203851	76/12482	4.13e-06	0.000326004	0.000304376	Capana02g001089/Capana12g002432/Capana10g000194/Capana12g002446/Capana00g001496/Capana03g003135/Capana00g001497/Capana00g001498/Capana07g001416/Capana12g002416/Capana12g002448/Capana11g002090/Capana03g004106/Capana12g001843/Capana03g001544/Capana08g001671/Capana05g001162/Capana06g001740
6 hpi	GO:0006722	triterpenoid metabolic process	10	0.011325	27/12482	8.3e-06	0.000629649	0.000587877	Capana02g002404/Capana02g000060/Capana09g000409/Capana02g000059/Capana09g000410/Capana09g000404/Capana09g000407/Capana05g001471/Capana00g000374/Capana00g000243
6 hpi	GO:0051761	sesquiterpene metabolic process	19	0.0215176	89/12482	1.14e-05	0.000804995	0.000751589	Capana02g001089/Capana12g002432/Capana12g002446/Capana00g001496/Capana00g001497/Capana08g002112/Capana00g001498/Capana10g000571/Capana07g001416/Capana12g002416/Capana12g002448/Capana11g002090/Capana03g004106/Capana12g001843/Capana08g002113/Capana03g001544/Capana08g001671/Capana05g001162/Capana06g001740
6 hpi	GO:0051762	sesquiterpene biosynthetic process	19	0.0215176	89/12482	1.14e-05	0.000804995	0.000751589	Capana02g001089/Capana12g002432/Capana12g002446/Capana00g001496/Capana00g001497/Capana08g002112/Capana00g001498/Capana10g000571/Capana07g001416/Capana12g002416/Capana12g002448/Capana11g002090/Capana03g004106/Capana12g001843/Capana08g002113/Capana03g001544/Capana08g001671/Capana05g001162/Capana06g001740
6 hpi	GO:0042214	terpene metabolic process	21	0.0237826	107/12482	1.59e-05	0.00106213	0.000991664	Capana02g001089/Capana12g002432/Capana12g002446/Capana00g001496/Capana00g001497/Capana08g002112/Capana00g001498/Capana10g000571/Capana03g003391/Capana07g001416/Capana12g002416/Capana12g002448/Capana11g002090/Capana03g004106/Capana12g001843/Capana08g002113/Capana03g001544/Capana11g001779/Capana08g001671/Capana05g001162/Capana06g001740
6 hpi	GO:0046246	terpene biosynthetic process	20	0.0226501	99/12482	1.61e-05	0.00106213	0.000991664	Capana02g001089/Capana12g002432/Capana12g002446/Capana00g001496/Capana00g001497/Capana08g002112/Capana00g001498/Capana10g000571/Capana03g003391/Capana07g001416/Capana12g002416/Capana12g002448/Capana11g002090/Capana03g004106/Capana12g001843/Capana08g002113/Capana03g001544/Capana08g001671/Capana05g001162/Capana06g001740
6 hpi	GO:0002229	defense response to oomycetes	13	0.0147225	49/12482	2.44e-05	0.00155517	0.00145199	Capana05g002266/Capana03g004013/Capana03g004014/Capana09g001623/Capana12g000032/Capana09g001638/Capana03g000714/Capana03g001812/Capana03g000715/Capana12g000324/Capana12g000085/Capana10g000081/Capana03g004064
6 hpi	GO:0009863	salicylic acid mediated signaling pathway	12	0.01359	43/12482	2.88e-05	0.00177623	0.00165839	Capana04g002257/Capana02g000475/Capana08g001466/Capana10g001548/Capana08g000964/Capana07g001774/Capana00g004508/Capana10g001220/Capana04g002255/Capana00g004123/Capana10g000465/Capana09g000329
6 hpi	GO:0016106	sesquiterpenoid biosynthetic process	16	0.01812	72/12482	3.29e-05	0.00189756	0.00177167	Capana02g001089/Capana12g002432/Capana12g002446/Capana11g000472/Capana00g001496/Capana00g001497/Capana08g002112/Capana00g001498/Capana12g002416/Capana12g002448/Capana12g001843/Capana08g002113/Capana03g001544/Capana08g001671/Capana05g001162/Capana01g003704
6 hpi	GO:0071456	cellular response to hypoxia	10	0.011325	31/12482	3.36e-05	0.00189756	0.00177167	Capana03g001834/Capana03g001837/Capana03g001838/Capana02g000568/Capana00g004268/Capana03g001836/Capana00g004269/Capana08g002818/Capana07g000816/Capana03g004064
6 hpi	GO:1900056	negative regulation of leaf senescence	7	0.00792752	15/12482	3.37e-05	0.00189756	0.00177167	Capana08g000768/Capana03g001056/Capana10g001548/Capana06g000987/Capana10g001220/Capana07g001015/Capana02g001393
6 hpi	GO:0002239	response to oomycetes	14	0.015855	59/12482	4.69e-05	0.00243159	0.00227027	Capana05g002266/Capana03g004013/Capana03g004014/Capana07g000461/Capana09g001623/Capana12g000032/Capana09g001638/Capana03g000714/Capana03g001812/Capana03g000715/Capana12g000324/Capana12g000085/Capana10g000081/Capana03g004064
6 hpi	GO:0071446	cellular response to salicylic acid stimulus	14	0.015855	59/12482	4.69e-05	0.00243159	0.00227027	Capana04g002257/Capana02g000475/Capana02g003468/Capana08g001466/Capana10g001548/Capana08g000964/Capana07g001774/Capana00g004508/Capana10g001220/Capana00g001879/Capana04g002255/Capana00g004123/Capana10g000465/Capana09g000329
6 hpi	GO:0009753	response to jasmonic acid	36	0.0407701	254/12482	4.76e-05	0.00243159	0.00227027	Capana05g002266/Capana03g004013/Capana03g004014/Capana08g000768/Capana08g002632/Capana03g000103/Capana07g000750/Capana00g003628/Capana10g001548/Capana12g000032/Capana02g002049/Capana08g000964/Capana02g000496/Capana03g000117/Capana07g001774/Capana08g002112/Capana10g001220/Capana08g000429/Capana03g000696/Capana09g000271/Capana04g000448/Capana07g001714/Capana00g001879/Capana01g001468/Capana00g004112…
6 hpi	GO:0006714	sesquiterpenoid metabolic process	18	0.0203851	90/12482	4.87e-05	0.00243159	0.00227027	Capana02g001089/Capana12g002432/Capana03g004262/Capana12g002446/Capana11g000472/Capana00g001496/Capana00g001497/Capana08g002112/Capana00g001498/Capana12g002416/Capana12g002448/Capana12g001843/Capana08g002113/Capana03g001544/Capana01g000984/Capana08g001671/Capana05g001162/Capana01g003704
6 hpi	GO:0006855	drug transmembrane transport	21	0.0237826	115/12482	4.93e-05	0.00243159	0.00227027	Capana05g002266/Capana03g004013/Capana03g004014/Capana00g003301/Capana12g002703/Capana12g000032/Capana05g001734/Capana03g000253/Capana00g004514/Capana08g001435/Capana00g000955/Capana01g000327/Capana06g000693/Capana01g000444/Capana12g002676/Capana12g000324/Capana10g000081/Capana01g000428/Capana00g000714/Capana12g002690/Capana06g001287
6 hpi	GO:0006084	acetyl-CoA metabolic process	8	0.00906002	21/12482	5.39e-05	0.0025928	0.00242078	Capana01g003198/Capana01g004441/Capana01g000351/Capana12g000170/Capana08g001428/Capana12g002230/Capana02g000229/Capana06g001499
6 hpi	GO:1905622	negative regulation of leaf development	7	0.00792752	16/12482	5.62e-05	0.00263987	0.00246473	Capana08g000768/Capana03g001056/Capana10g001548/Capana06g000987/Capana10g001220/Capana07g001015/Capana02g001393
6 hpi	GO:0017004	cytochrome complex assembly	10	0.011325	33/12482	6.16e-05	0.0028278	0.0026402	Capana04g002257/Capana02g000475/Capana06g001967/Capana08g001466/Capana00g004508/Capana02g002734/Capana03g001944/Capana04g002255/Capana07g001674/Capana07g002190
6 hpi	GO:0014070	response to organic cyclic compound	55	0.0622877	457/12482	6.81e-05	0.00299567	0.00279692	Capana05g002266/Capana09g002190/Capana09g002200/Capana03g004013/Capana03g004014/Capana12g002510/Capana09g002199/Capana00g003260/Capana04g002257/Capana02g000475/Capana02g003188/Capana02g003468/Capana09g001623/Capana00g003628/Capana08g001466/Capana04g001007/Capana00g003229/Capana10g001548/Capana03g001484/Capana12g000032/Capana01g004472/Capana01g001112/Capana02g002049/Capana08g000964/Capana02g000496…
6 hpi	GO:0046677	response to antibiotic	44	0.0498301	340/12482	6.83e-05	0.00299567	0.00279692	Capana05g002266/Capana09g002190/Capana09g002200/Capana03g004013/Capana03g004014/Capana03g000103/Capana09g002199/Capana04g002257/Capana02g000475/Capana02g003188/Capana02g003468/Capana09g001623/Capana00g003628/Capana06g002369/Capana08g001466/Capana10g001548/Capana03g001484/Capana12g000032/Capana01g004472/Capana02g002049/Capana08g000964/Capana02g000496/Capana11g000407/Capana07g001774/Capana00g004508…
6 hpi	GO:0015893	drug transport	21	0.0237826	118/12482	7.29e-05	0.0031263	0.00291889	Capana05g002266/Capana03g004013/Capana03g004014/Capana00g003301/Capana12g002703/Capana12g000032/Capana05g001734/Capana03g000253/Capana00g004514/Capana08g001435/Capana00g000955/Capana01g000327/Capana06g000693/Capana01g000444/Capana12g002676/Capana12g000324/Capana10g000081/Capana01g000428/Capana00g000714/Capana12g002690/Capana06g001287
6 hpi	GO:0031349	positive regulation of defense response	24	0.0271801	147/12482	9.6e-05	0.00403101	0.00376358	Capana12g002356/Capana04g000645/Capana06g000196/Capana10g001548/Capana05g002406/Capana10g001220/Capana03g000764/Capana03g004421/Capana07g001312/Capana09g000271/Capana03g000714/Capana07g001714/Capana03g004499/Capana09g001437/Capana03g000715/Capana07g001311/Capana08g002818/Capana04g002842/Capana12g001699/Capana07g000816/Capana12g002578/Capana05g000843/Capana00g004877/Capana00g004876
6 hpi	GO:0019742	pentacyclic triterpenoid metabolic process	6	0.00679502	13/12482	0.000137258	0.00552675	0.00516009	Capana09g000409/Capana09g000410/Capana09g000404/Capana09g000407/Capana00g000374/Capana00g000243
6 hpi	GO:0019745	pentacyclic triterpenoid biosynthetic process	6	0.00679502	13/12482	0.000137258	0.00552675	0.00516009	Capana09g000409/Capana09g000410/Capana09g000404/Capana09g000407/Capana00g000374/Capana00g000243
6 hpi	GO:0006820	anion transport	44	0.0498301	355/12482	0.000185739	0.00732925	0.006843	Capana05g002266/Capana03g004013/Capana03g004014/Capana12g001865/Capana11g002190/Capana09g001583/Capana06g002581/Capana05g001759/Capana01g001351/Capana12g002703/Capana05g002404/Capana01g000348/Capana12g000032/Capana05g001760/Capana05g001734/Capana02g003661/Capana08g002054/Capana08g001435/Capana00g002556/Capana11g000230/Capana07g002091/Capana02g002432/Capana10g001051/Capana06g000693/Capana01g000444…
6 hpi	GO:0036294	cellular response to decreased oxygen levels	10	0.011325	38/12482	0.000227664	0.00863811	0.00806503	Capana03g001834/Capana03g001837/Capana03g001838/Capana02g000568/Capana00g004268/Capana03g001836/Capana00g004269/Capana08g002818/Capana07g000816/Capana03g004064
6 hpi	GO:0071453	cellular response to oxygen levels	10	0.011325	38/12482	0.000227664	0.00863811	0.00806503	Capana03g001834/Capana03g001837/Capana03g001838/Capana02g000568/Capana00g004268/Capana03g001836/Capana00g004269/Capana08g002818/Capana07g000816/Capana03g004064
6 hpi	GO:0002218	activation of innate immune response	15	0.0169875	77/12482	0.000276082	0.00970173	0.00905809	Capana12g002356/Capana06g000196/Capana10g001548/Capana10g001220/Capana07g001312/Capana09g000271/Capana07g001714/Capana09g001437/Capana07g001311/Capana08g002818/Capana07g000816/Capana12g002578/Capana05g000843/Capana00g004877/Capana00g004876
6 hpi	GO:0009404	toxin metabolic process	11	0.0124575	46/12482	0.000280283	0.00970173	0.00905809	Capana06g001506/Capana06g002562/Capana00g002164/Capana00g003668/Capana03g004566/Capana01g002551/Capana00g003106/Capana07g001015/Capana03g000768/Capana02g001393/Capana03g004565
6 hpi	GO:0033865	nucleoside bisphosphate metabolic process	11	0.0124575	46/12482	0.000280283	0.00970173	0.00905809	Capana01g003198/Capana01g004441/Capana03g000098/Capana01g000351/Capana12g000170/Capana08g001428/Capana12g002230/Capana02g000229/Capana11g001277/Capana06g001499/Capana10g002180
6 hpi	GO:0033875	ribonucleoside bisphosphate metabolic process	11	0.0124575	46/12482	0.000280283	0.00970173	0.00905809	Capana01g003198/Capana01g004441/Capana03g000098/Capana01g000351/Capana12g000170/Capana08g001428/Capana12g002230/Capana02g000229/Capana11g001277/Capana06g001499/Capana10g002180
6 hpi	GO:0034032	purine nucleoside bisphosphate metabolic process	11	0.0124575	46/12482	0.000280283	0.00970173	0.00905809	Capana01g003198/Capana01g004441/Capana03g000098/Capana01g000351/Capana12g000170/Capana08g001428/Capana12g002230/Capana02g000229/Capana11g001277/Capana06g001499/Capana10g002180
6 hpi	GO:0071229	cellular response to acid chemical	53	0.0600226	461/12482	0.000294366	0.0100135	0.00934919	Capana10g002358/Capana06g002562/Capana00g000688/Capana00g001942/Capana04g000645/Capana03g004233/Capana04g002257/Capana02g000475/Capana07g000750/Capana02g003468/Capana09g000540/Capana08g001466/Capana10g001548/Capana08g000964/Capana07g001774/Capana03g000253/Capana00g004508/Capana10g001220/Capana08g000429/Capana06g002511/Capana00g002556/Capana03g000696/Capana09g000271/Capana04g002595/Capana01g003597…
6 hpi	GO:0009700	indole phytoalexin biosynthetic process	5	0.00566251	10/12482	0.000326926	0.0102385	0.00955924	Capana06g001506/Capana06g002562/Capana00g003668/Capana07g001015/Capana02g001393
6 hpi	GO:0010120	camalexin biosynthetic process	5	0.00566251	10/12482	0.000326926	0.0102385	0.00955924	Capana06g001506/Capana06g002562/Capana00g003668/Capana07g001015/Capana02g001393
6 hpi	GO:0019287	isopentenyl diphosphate biosynthetic process, mevalonate pathway	5	0.00566251	10/12482	0.000326926	0.0102385	0.00955924	Capana01g004441/Capana01g000351/Capana08g001428/Capana12g002230/Capana06g001499
6 hpi	GO:0046217	indole phytoalexin metabolic process	5	0.00566251	10/12482	0.000326926	0.0102385	0.00955924	Capana06g001506/Capana06g002562/Capana00g003668/Capana07g001015/Capana02g001393
6 hpi	GO:0052317	camalexin metabolic process	5	0.00566251	10/12482	0.000326926	0.0102385	0.00955924	Capana06g001506/Capana06g002562/Capana00g003668/Capana07g001015/Capana02g001393
6 hpi	GO:0002253	activation of immune response	15	0.0169875	79/12482	0.000369539	0.0113922	0.0106364	Capana12g002356/Capana06g000196/Capana10g001548/Capana10g001220/Capana07g001312/Capana09g000271/Capana07g001714/Capana09g001437/Capana07g001311/Capana08g002818/Capana07g000816/Capana12g002578/Capana05g000843/Capana00g004877/Capana00g004876
6 hpi	GO:0009627	systemic acquired resistance	14	0.015855	71/12482	0.000383652	0.0116453	0.0108727	Capana06g000974/Capana02g003468/Capana10g001548/Capana08g000964/Capana03g000253/Capana00g002279/Capana10g001220/Capana00g004123/Capana00g003613/Capana08g002818/Capana09g000329/Capana07g000816/Capana00g004877/Capana00g004876
6 hpi	GO:0015711	organic anion transport	32	0.0362401	241/12482	0.000410947	0.0122848	0.0114698	Capana05g002266/Capana03g004013/Capana03g004014/Capana12g001865/Capana11g002190/Capana06g002581/Capana05g001759/Capana01g001351/Capana12g002703/Capana05g002404/Capana12g000032/Capana05g001760/Capana05g001734/Capana08g002054/Capana08g001435/Capana11g000230/Capana02g002432/Capana06g000693/Capana01g000444/Capana12g002676/Capana12g000324/Capana05g000983/Capana12g002171/Capana12g002781/Capana02g003515…
6 hpi	GO:1900055	regulation of leaf senescence	10	0.011325	41/12482	0.000444781	0.0128253	0.0119744	Capana08g000768/Capana03g001056/Capana10g001548/Capana06g001739/Capana06g000987/Capana04g001537/Capana10g001220/Capana07g001015/Capana01g003581/Capana02g001393
6 hpi	GO:0009593	detection of chemical stimulus	9	0.0101925	34/12482	0.000445561	0.0128253	0.0119744	Capana00g000688/Capana00g001942/Capana09g000540/Capana03g004620/Capana07g001312/Capana08g002080/Capana07g001311/Capana02g002203/Capana06g002030
6 hpi	GO:0042445	hormone metabolic process	41	0.0464326	337/12482	0.000448527	0.0128253	0.0119744	Capana10g002240/Capana00g000688/Capana00g001942/Capana09g000540/Capana12g000575/Capana11g000472/Capana07g001827/Capana00g003808/Capana05g000788/Capana01g002809/Capana06g001517/Capana08g001435/Capana08g000980/Capana09g000953/Capana03g001812/Capana01g001108/Capana03g002775/Capana11g002314/Capana03g001346/Capana10g000131/Capana02g002256/Capana05g001471/Capana05g000709/Capana04g001898/Capana00g003613…
6 hpi	GO:0009698	phenylpropanoid metabolic process	21	0.0237826	134/12482	0.000455139	0.0128284	0.0119773	Capana09g002190/Capana09g002200/Capana09g002199/Capana09g000318/Capana03g000578/Capana06g001083/Capana07g000733/Capana06g000272/Capana10g002483/Capana02g002632/Capana10g002484/Capana03g003603/Capana09g000319/Capana12g002757/Capana12g002751/Capana10g002485/Capana03g001669/Capana09g000320/Capana02g002748/Capana10g002153/Capana10g002180
6 hpi	GO:0042447	hormone catabolic process	8	0.00906002	28/12482	0.000527653	0.0146628	0.01369	Capana00g003808/Capana01g002809/Capana03g001812/Capana01g001108/Capana10g000131/Capana00g003124/Capana02g001472/Capana01g004181
6 hpi	GO:0052314	phytoalexin metabolic process	5	0.00566251	11/12482	0.000564526	0.0152577	0.0142454	Capana06g001506/Capana06g002562/Capana00g003668/Capana07g001015/Capana02g001393
6 hpi	GO:0052315	phytoalexin biosynthetic process	5	0.00566251	11/12482	0.000564526	0.0152577	0.0142454	Capana06g001506/Capana06g002562/Capana00g003668/Capana07g001015/Capana02g001393
6 hpi	GO:0009699	phenylpropanoid biosynthetic process	19	0.0215176	119/12482	0.000660307	0.0173579	0.0162063	Capana09g002190/Capana09g002200/Capana09g002199/Capana09g000318/Capana03g000578/Capana06g001083/Capana10g002483/Capana02g002632/Capana10g002484/Capana03g003603/Capana09g000319/Capana12g002757/Capana12g002751/Capana10g002485/Capana03g001669/Capana09g000320/Capana02g002748/Capana10g002153/Capana10g002180
6 hpi	GO:0071236	cellular response to antibiotic	16	0.01812	92/12482	0.000665181	0.0173579	0.0162063	Capana04g002257/Capana02g000475/Capana02g003468/Capana08g001466/Capana10g001548/Capana08g000964/Capana07g001774/Capana00g004508/Capana10g001220/Capana00g001879/Capana04g002255/Capana00g004123/Capana10g000465/Capana00g000056/Capana09g000329/Capana00g003081
6 hpi	GO:1902170	cellular response to reactive nitrogen species	10	0.011325	43/12482	0.000668626	0.0173579	0.0162063	Capana00g000688/Capana00g001942/Capana02g003468/Capana09g000540/Capana00g002556/Capana02g001292/Capana02g002203/Capana11g000042/Capana12g002578/Capana02g000995
6 hpi	GO:0006637	acyl-CoA metabolic process	9	0.0101925	36/12482	0.000703729	0.0178007	0.0166198	Capana01g003198/Capana01g004441/Capana01g000351/Capana12g000170/Capana08g001428/Capana12g002230/Capana02g000229/Capana06g001499/Capana10g002180
6 hpi	GO:0035383	thioester metabolic process	9	0.0101925	36/12482	0.000703729	0.0178007	0.0166198	Capana01g003198/Capana01g004441/Capana01g000351/Capana12g000170/Capana08g001428/Capana12g002230/Capana02g000229/Capana06g001499/Capana10g002180
6 hpi	GO:0015692	lead ion transport	5	0.00566251	12/12482	0.00091161	0.0227672	0.0212567	Capana05g002266/Capana03g004013/Capana03g004014/Capana12g000032/Capana12g000324
6 hpi	GO:0006790	sulfur compound metabolic process	33	0.0373726	264/12482	0.000985106	0.0241217	0.0225214	Capana01g003198/Capana01g004441/Capana05g000569/Capana12g002306/Capana06g001506/Capana06g002562/Capana01g000351/Capana12g000170/Capana08g001428/Capana00g002164/Capana00g003668/Capana02g002286/Capana11g000472/Capana02g000496/Capana12g002230/Capana02g000229/Capana10g001792/Capana03g000253/Capana03g004566/Capana01g002551/Capana06g001499/Capana10g001806/Capana00g003106/Capana07g001015/Capana01g001468…
6 hpi	GO:0009723	response to ethylene	31	0.0351076	243/12482	0.000990299	0.0241217	0.0225214	Capana05g002266/Capana03g004013/Capana03g004014/Capana00g000688/Capana00g001942/Capana09g000540/Capana12g000032/Capana00g004275/Capana07g001827/Capana02g001144/Capana02g000496/Capana01g000855/Capana01g000662/Capana00g003042/Capana07g001714/Capana02g001292/Capana03g004499/Capana12g000324/Capana04g001898/Capana04g002842/Capana02g002203/Capana02g001850/Capana03g001546/Capana12g002578/Capana10g001790…
6 hpi	GO:0071219	cellular response to molecule of bacterial origin	6	0.00679502	19/12482	0.00150209	0.0361417	0.0337439	Capana02g003188/Capana07g001312/Capana03g000714/Capana03g000715/Capana07g001311/Capana03g004064
6 hpi	GO:0006869	lipid transport	18	0.0203851	118/12482	0.00155145	0.0368797	0.034433	Capana05g002266/Capana03g001107/Capana03g004013/Capana03g004014/Capana11g002190/Capana06g002581/Capana05g001759/Capana05g002404/Capana12g000032/Capana05g001760/Capana08g002054/Capana03g001104/Capana12g000324/Capana05g000983/Capana10g001554/Capana00g001079/Capana02g001319/Capana08g002055
6 hpi	GO:0009873	ethylene-activated signaling pathway	11	0.0124575	56/12482	0.00163513	0.0384061	0.0358581	Capana00g004275/Capana02g001144/Capana01g000662/Capana07g001714/Capana03g004499/Capana04g002842/Capana02g001850/Capana12g002578/Capana00g004877/Capana02g001907/Capana00g004876
6 hpi	GO:0071732	cellular response to nitric oxide	7	0.00792752	26/12482	0.00172986	0.0401531	0.0374892	Capana00g000688/Capana00g001942/Capana02g003468/Capana09g000540/Capana02g001292/Capana02g002203/Capana12g002578
6 hpi	GO:0006749	glutathione metabolic process	10	0.011325	49/12482	0.00194849	0.0447021	0.0417364	Capana00g002164/Capana10g001792/Capana03g004566/Capana01g002551/Capana10g001806/Capana00g003106/Capana03g000768/Capana08g001413/Capana08g001414/Capana03g004565
6 hpi	GO:0006570	tyrosine metabolic process	6	0.00679502	20/12482	0.00201884	0.0457836	0.0427462	Capana12g000452/Capana06g000585/Capana11g000245/Capana10g000085/Capana00g000373/Capana05g000493
6 hpi	GO:0071369	cellular response to ethylene stimulus	13	0.0147225	75/12482	0.00213165	0.0477926	0.0446219	Capana00g004275/Capana02g001144/Capana01g000662/Capana07g001714/Capana02g001292/Capana03g004499/Capana04g002842/Capana02g001850/Capana12g002578/Capana00g004877/Capana02g001907/Capana00g004876/Capana12g002725
24 hpi	GO:0009611	response to wounding	45	0.0650289	293/12482	3.94e-10	7.09e-07	6.46e-07	Capana10g000571/Capana06g001249/Capana05g001759/Capana08g002113/Capana08g002054/Capana00g002444/Capana08g002055/Capana03g000156/Capana01g000185/Capana12g000990/Capana05g001760/Capana03g000098/Capana01g003720/Capana08g002632/Capana03g001242/Capana00g003219/Capana03g004369/Capana00g004877/Capana00g004545/Capana11g001850/Capana04g000454/Capana01g001468/Capana12g001843/Capana02g001492/Capana12g001752…
24 hpi	GO:0019748	secondary metabolic process	50	0.0722543	384/12482	1.34e-08	1.2e-05	1.1e-05	Capana10g002483/Capana03g003392/Capana10g002484/Capana00g002177/Capana03g003391/Capana10g002153/Capana10g002482/Capana12g002755/Capana00g003106/Capana09g002200/Capana04g000466/Capana06g000273/Capana02g000496/Capana00g002164/Capana03g004562/Capana00g003668/Capana12g002757/Capana07g001015/Capana07g002471/Capana01g002551/Capana09g002190/Capana12g002421/Capana07g002006/Capana01g000374/Capana12g002736…
24 hpi	GO:0042445	hormone metabolic process	45	0.0650289	337/12482	3.4e-08	2.04e-05	1.86e-05	Capana00g002444/Capana02g002203/Capana06g001517/Capana05g000617/Capana12g000375/Capana08g001156/Capana00g004277/Capana03g002775/Capana07g000375/Capana00g001942/Capana11g000038/Capana03g002264/Capana00g000688/Capana00g003081/Capana12g000374/Capana09g000184/Capana00g003808/Capana09g000540/Capana03g004369/Capana06g002109/Capana08g001435/Capana04g000454/Capana11g000428/Capana11g002314/Capana11g000422…
24 hpi	GO:0009694	jasmonic acid metabolic process	10	0.0144509	28/12482	1.36e-06	0.000609741	0.000556208	Capana00g002444/Capana08g001156/Capana07g000375/Capana11g000038/Capana03g004369/Capana04g000454/Capana04g000320/Capana03g001347/Capana03g001346/Capana03g001377
24 hpi	GO:0006334	nucleosome assembly	10	0.0144509	33/12482	7.43e-06	0.00237243	0.00216414	Capana05g000360/Capana11g000699/Capana06g002758/Capana06g002757/Capana06g002755/Capana06g002756/Capana06g000440/Capana06g000449/Capana06g000450/Capana06g002754
24 hpi	GO:0044550	secondary metabolite biosynthetic process	35	0.050578	285/12482	7.91e-06	0.00237243	0.00216414	Capana10g002483/Capana03g003392/Capana10g002484/Capana00g002177/Capana03g003391/Capana10g002153/Capana10g002482/Capana12g002755/Capana09g002200/Capana04g000466/Capana00g003668/Capana12g002757/Capana07g001015/Capana07g002471/Capana09g002190/Capana12g002421/Capana01g000374/Capana12g002736/Capana03g002206/Capana01g001468/Capana12g002433/Capana01g000668/Capana09g000319/Capana03g001804/Capana02g001393…
24 hpi	GO:0010030	positive regulation of seed germination	11	0.015896	42/12482	1.24e-05	0.00316133	0.00288378	Capana02g002203/Capana03g003815/Capana00g001942/Capana00g000688/Capana00g003081/Capana06g000398/Capana09g000540/Capana00g003839/Capana05g000172/Capana00g000035/Capana09g000297
24 hpi	GO:0080167	response to karrikin	21	0.0303468	134/12482	1.43e-05	0.00316133	0.00288378	Capana06g002522/Capana03g000156/Capana03g003815/Capana06g000273/Capana12g000375/Capana08g001166/Capana00g002777/Capana08g002632/Capana05g001990/Capana00g003081/Capana12g000374/Capana08g001060/Capana03g001707/Capana07g002006/Capana06g002109/Capana00g000035/Capana12g000373/Capana03g001064/Capana10g000872/Capana08g001165/Capana02g003004
24 hpi	GO:0031497	chromatin assembly	11	0.015896	43/12482	1.58e-05	0.00316133	0.00288378	Capana05g000360/Capana11g000699/Capana06g002758/Capana11g000880/Capana06g002757/Capana06g002755/Capana06g002756/Capana06g000440/Capana06g000449/Capana06g000450/Capana06g002754
24 hpi	GO:0006323	DNA packaging	12	0.017341	54/12482	3.06e-05	0.00515169	0.00469938	Capana05g000360/Capana11g000699/Capana06g002758/Capana11g000880/Capana06g002757/Capana06g002755/Capana06g002756/Capana06g000440/Capana06g000449/Capana02g003367/Capana06g000450/Capana06g002754
24 hpi	GO:0009404	toxin metabolic process	11	0.015896	46/12482	3.15e-05	0.00515169	0.00469938	Capana00g003106/Capana00g002164/Capana03g004562/Capana00g003668/Capana07g001015/Capana07g002471/Capana01g002551/Capana07g002006/Capana02g001393/Capana07g002012/Capana03g000768
24 hpi	GO:0006333	chromatin assembly or disassembly	11	0.015896	47/12482	3.91e-05	0.00549513	0.00501267	Capana05g000360/Capana11g000699/Capana06g002758/Capana11g000880/Capana06g002757/Capana06g002755/Capana06g002756/Capana06g000440/Capana06g000449/Capana06g000450/Capana06g002754
24 hpi	GO:0008299	isoprenoid biosynthetic process	31	0.0447977	258/12482	3.97e-05	0.00549513	0.00501267	Capana03g003392/Capana10g000571/Capana03g003391/Capana08g002113/Capana04g002482/Capana03g002170/Capana00g004199/Capana09g000409/Capana03g003135/Capana09g000404/Capana04g002519/Capana00g000219/Capana11g000428/Capana09g000410/Capana12g001843/Capana11g002314/Capana11g000422/Capana11g002090/Capana12g002448/Capana06g000615/Capana02g002126/Capana00g001498/Capana04g001898/Capana07g001416/Capana09g000407…
24 hpi	GO:0034614	cellular response to reactive oxygen species	13	0.0187861	67/12482	6.58e-05	0.00845711	0.0077146	Capana02g002203/Capana12g000375/Capana00g001942/Capana02g001292/Capana00g000688/Capana00g003081/Capana12g000374/Capana08g001989/Capana09g000540/Capana00g000056/Capana12g000373/Capana12g002578/Capana12g000007
24 hpi	GO:0009699	phenylpropanoid biosynthetic process	18	0.0260116	119/12482	9.3e-05	0.0111545	0.0101752	Capana10g002483/Capana10g002484/Capana00g002177/Capana10g002153/Capana10g002482/Capana12g002755/Capana09g002200/Capana12g002757/Capana09g002190/Capana03g002206/Capana09g000319/Capana03g001804/Capana05g000335/Capana03g003686/Capana10g002485/Capana12g000007/Capana12g002756/Capana10g001996
24 hpi	GO:0034728	nucleosome organization	11	0.015896	52/12482	0.000105239	0.0118328	0.0107939	Capana05g000360/Capana11g000699/Capana06g002758/Capana04g001436/Capana06g002757/Capana06g002755/Capana06g002756/Capana06g000440/Capana06g000449/Capana06g000450/Capana06g002754
24 hpi	GO:0042446	hormone biosynthetic process	24	0.0346821	189/12482	0.000123188	0.0130362	0.0118917	Capana00g002444/Capana02g002203/Capana03g002775/Capana07g000375/Capana00g001942/Capana11g000038/Capana00g000688/Capana09g000540/Capana03g004369/Capana04g000454/Capana11g000428/Capana11g002314/Capana11g000422/Capana09g001075/Capana08g001589/Capana04g001382/Capana04g001898/Capana01g000984/Capana11g000459/Capana03g000366/Capana02g002256/Capana08g000570/Capana04g000322/Capana01g000991
24 hpi	GO:0080024	indolebutyric acid metabolic process	6	0.00867052	16/12482	0.000140873	0.0130711	0.0119235	Capana12g000375/Capana00g003081/Capana12g000374/Capana06g002109/Capana08g001435/Capana12g000373
24 hpi	GO:0015706	nitrate transport	9	0.0130058	37/12482	0.000143683	0.0130711	0.0119235	Capana10g001051/Capana11g001561/Capana02g000995/Capana03g001242/Capana07g002091/Capana00g002556/Capana03g001064/Capana03g001237/Capana01g000828
24 hpi	GO:0009698	phenylpropanoid metabolic process	19	0.0274566	134/12482	0.000145315	0.0130711	0.0119235	Capana10g002483/Capana10g002484/Capana00g002177/Capana10g002153/Capana10g002482/Capana12g002755/Capana09g002200/Capana06g000273/Capana12g002757/Capana09g002190/Capana03g002206/Capana09g000319/Capana03g001804/Capana05g000335/Capana03g003686/Capana10g002485/Capana12g000007/Capana12g002756/Capana10g001996
24 hpi	GO:0016114	terpenoid biosynthetic process	23	0.033237	181/12482	0.00016763	0.0143603	0.0130995	Capana10g000571/Capana08g002113/Capana04g002482/Capana03g002170/Capana09g000409/Capana03g003135/Capana09g000404/Capana04g002519/Capana11g000428/Capana09g000410/Capana12g001843/Capana11g002314/Capana11g000422/Capana12g002448/Capana06g000615/Capana00g001498/Capana04g001898/Capana09g000407/Capana11g000459/Capana03g000366/Capana08g000570/Capana00g000374/Capana01g000991
24 hpi	GO:0042430	indole-containing compound metabolic process	11	0.015896	55/12482	0.000179126	0.0146476	0.0133616	Capana12g000375/Capana02g001266/Capana00g003668/Capana00g003081/Capana12g000374/Capana07g001015/Capana07g002471/Capana06g002109/Capana08g001435/Capana02g001393/Capana12g000373
24 hpi	GO:0046462	monoacylglycerol metabolic process	6	0.00867052	17/12482	0.000207555	0.015558	0.014192	Capana02g001833/Capana02g001832/Capana02g001796/Capana02g001804/Capana02g001794/Capana02g001861
24 hpi	GO:0052651	monoacylglycerol catabolic process	6	0.00867052	17/12482	0.000207555	0.015558	0.014192	Capana02g001833/Capana02g001832/Capana02g001796/Capana02g001804/Capana02g001794/Capana02g001861
24 hpi	GO:0071456	cellular response to hypoxia	8	0.0115607	31/12482	0.000216378	0.0155706	0.0142035	Capana03g001837/Capana02g000568/Capana03g001834/Capana00g004268/Capana03g001838/Capana08g001589/Capana00g004269/Capana08g002818
24 hpi	GO:0006720	isoprenoid metabolic process	34	0.0491329	323/12482	0.000240798	0.0164128	0.0149718	Capana03g003392/Capana10g000571/Capana03g003391/Capana08g002113/Capana04g002482/Capana03g002170/Capana00g004199/Capana09g000409/Capana03g003135/Capana09g000404/Capana04g002519/Capana00g000219/Capana11g000428/Capana09g000410/Capana12g001843/Capana11g002314/Capana11g000422/Capana11g002090/Capana12g002448/Capana06g000615/Capana04g001382/Capana02g002126/Capana00g001498/Capana04g001898/Capana07g001416…
24 hpi	GO:0009414	response to water deprivation	40	0.0578035	403/12482	0.000246329	0.0164128	0.0149718	Capana04g001287/Capana08g001266/Capana02g002261/Capana08g001265/Capana12g000375/Capana02g000496/Capana08g001166/Capana10g002389/Capana03g003736/Capana08g000136/Capana00g003081/Capana12g000374/Capana09g000936/Capana06g000398/Capana07g002219/Capana08g002080/Capana07g002006/Capana00g004545/Capana00g004275/Capana11g000163/Capana02g001492/Capana08g001268/Capana05g001963/Capana00g000272/Capana00g002380…
24 hpi	GO:0010029	regulation of seed germination	17	0.0245665	118/12482	0.000263773	0.0169474	0.0154595	Capana02g001833/Capana02g002203/Capana03g003815/Capana00g001942/Capana00g000688/Capana00g003081/Capana06g000398/Capana09g000540/Capana00g003839/Capana05g000172/Capana02g001832/Capana00g000035/Capana02g001796/Capana02g001804/Capana02g001794/Capana09g000297/Capana02g001861
24 hpi	GO:0009415	response to water	40	0.0578035	408/12482	0.000317689	0.0192183	0.017531	Capana04g001287/Capana08g001266/Capana02g002261/Capana08g001265/Capana12g000375/Capana02g000496/Capana08g001166/Capana10g002389/Capana03g003736/Capana08g000136/Capana00g003081/Capana12g000374/Capana09g000936/Capana06g000398/Capana07g002219/Capana08g002080/Capana07g002006/Capana00g004545/Capana00g004275/Capana11g000163/Capana02g001492/Capana08g001268/Capana05g001963/Capana00g000272/Capana00g002380…
24 hpi	GO:0035690	cellular response to drug	18	0.0260116	131/12482	0.000320483	0.0192183	0.017531	Capana02g002203/Capana04g002257/Capana01g000185/Capana12g000375/Capana08g001466/Capana00g001942/Capana02g001292/Capana00g000688/Capana00g003081/Capana12g000374/Capana08g001989/Capana09g000540/Capana00g000056/Capana00g002764/Capana12g000373/Capana12g002578/Capana09g000329/Capana12g000007
24 hpi	GO:0071731	response to nitric oxide	8	0.0115607	33/12482	0.000345133	0.0194029	0.0176994	Capana02g002203/Capana00g001942/Capana02g001292/Capana00g000688/Capana08g001989/Capana09g000540/Capana05g001749/Capana12g002578
24 hpi	GO:0097366	response to bronchodilator	8	0.0115607	33/12482	0.000345133	0.0194029	0.0176994	Capana02g002203/Capana00g001942/Capana02g001292/Capana00g000688/Capana08g001989/Capana09g000540/Capana05g001749/Capana12g002578
24 hpi	GO:0009308	amine metabolic process	18	0.0260116	133/12482	0.000386947	0.0206695	0.0188548	Capana06g001517/Capana05g000617/Capana00g004277/Capana03g002775/Capana02g001266/Capana08g002632/Capana09g000453/Capana09g000184/Capana00g004656/Capana00g003808/Capana00g004655/Capana01g001376/Capana01g002660/Capana09g001075/Capana10g000872/Capana02g002256/Capana09g000187/Capana00g001254
24 hpi	GO:1900140	regulation of seedling development	17	0.0245665	122/12482	0.000394176	0.0206695	0.0188548	Capana02g001833/Capana02g002203/Capana03g003815/Capana00g001942/Capana00g000688/Capana00g003081/Capana06g000398/Capana09g000540/Capana00g003839/Capana05g000172/Capana02g001832/Capana00g000035/Capana02g001796/Capana02g001804/Capana02g001794/Capana09g000297/Capana02g001861
24 hpi	GO:0071732	cellular response to nitric oxide	7	0.0101156	26/12482	0.000406401	0.0206695	0.0188548	Capana02g002203/Capana00g001942/Capana02g001292/Capana00g000688/Capana08g001989/Capana09g000540/Capana12g002578
24 hpi	GO:0016104	triterpenoid biosynthetic process	6	0.00867052	19/12482	0.00041362	0.0206695	0.0188548	Capana04g002482/Capana09g000409/Capana09g000404/Capana09g000410/Capana09g000407/Capana00g000374
24 hpi	GO:0019742	pentacyclic triterpenoid metabolic process	5	0.00722543	13/12482	0.00045744	0.0216562	0.0197548	Capana09g000409/Capana09g000404/Capana09g000410/Capana09g000407/Capana00g000374
24 hpi	GO:0019745	pentacyclic triterpenoid biosynthetic process	5	0.00722543	13/12482	0.00045744	0.0216562	0.0197548	Capana09g000409/Capana09g000404/Capana09g000410/Capana09g000407/Capana00g000374
24 hpi	GO:0009808	lignin metabolic process	12	0.017341	71/12482	0.000480573	0.0217374	0.019829	Capana10g002483/Capana10g002484/Capana00g002177/Capana10g002482/Capana12g002755/Capana06g000273/Capana12g002757/Capana03g002206/Capana03g001804/Capana10g002485/Capana12g002756/Capana10g001996
24 hpi	GO:1902170	cellular response to reactive nitrogen species	9	0.0130058	43/12482	0.000483323	0.0217374	0.019829	Capana02g002203/Capana02g000995/Capana00g001942/Capana02g001292/Capana00g000688/Capana08g001989/Capana09g000540/Capana00g002556/Capana12g002578
24 hpi	GO:0009809	lignin biosynthetic process	11	0.015896	63/12482	0.000615781	0.0270193	0.0246471	Capana10g002483/Capana10g002484/Capana00g002177/Capana10g002482/Capana12g002755/Capana12g002757/Capana03g002206/Capana03g001804/Capana10g002485/Capana12g002756/Capana10g001996
24 hpi	GO:0009812	flavonoid metabolic process	14	0.0202312	95/12482	0.000713038	0.0305418	0.0278603	Capana10g002483/Capana10g002484/Capana10g002482/Capana03g001641/Capana07g001015/Capana07g002471/Capana11g001850/Capana03g001804/Capana02g001393/Capana11g001925/Capana07g002213/Capana10g002485/Capana06g002632/Capana10g001996
24 hpi	GO:0046340	diacylglycerol catabolic process	6	0.00867052	21/12482	0.000752129	0.031467	0.0287042	Capana02g001833/Capana02g001832/Capana02g001796/Capana02g001804/Capana02g001794/Capana02g001861
24 hpi	GO:0042214	terpene metabolic process	15	0.0216763	107/12482	0.000797753	0.0326172	0.0297535	Capana03g003392/Capana10g000571/Capana03g003391/Capana08g002113/Capana00g004199/Capana00g000219/Capana12g001843/Capana11g002090/Capana12g002448/Capana02g002126/Capana00g001498/Capana07g001416/Capana02g002125/Capana08g000570/Capana11g001779
24 hpi	GO:0071281	cellular response to iron ion	13	0.0187861	86/12482	0.000856706	0.0336634	0.0307078	Capana03g003392/Capana03g003391/Capana02g002203/Capana04g000466/Capana00g001942/Capana02g001292/Capana00g000688/Capana08g001989/Capana09g000540/Capana04g001898/Capana12g002578/Capana12g000079/Capana04g000471
24 hpi	GO:0034599	cellular response to oxidative stress	16	0.0231214	119/12482	0.000860765	0.0336634	0.0307078	Capana02g002203/Capana12g000375/Capana00g001942/Capana02g001292/Capana00g000688/Capana00g003081/Capana12g000374/Capana10g000070/Capana08g001989/Capana09g000540/Capana00g000056/Capana02g002558/Capana08g002361/Capana12g000373/Capana12g002578/Capana12g000007
24 hpi	GO:0009753	response to jasmonic acid	27	0.0390173	254/12482	0.000879935	0.0336809	0.0307238	Capana06g001249/Capana08g002113/Capana00g002444/Capana01g000185/Capana12g000990/Capana08g001156/Capana02g000496/Capana01g003720/Capana08g002632/Capana09g000936/Capana07g002219/Capana00g004877/Capana04g000454/Capana06g000460/Capana01g001468/Capana11g002314/Capana07g000750/Capana12g000032/Capana10g001685/Capana03g003899/Capana09g002236/Capana10g000872/Capana09g000271/Capana06g001041/Capana12g000182…
24 hpi	GO:0036294	cellular response to decreased oxygen levels	8	0.0115607	38/12482	0.000951125	0.0349199	0.031854	Capana03g001837/Capana02g000568/Capana03g001834/Capana00g004268/Capana03g001838/Capana08g001589/Capana00g004269/Capana08g002818
24 hpi	GO:0071453	cellular response to oxygen levels	8	0.0115607	38/12482	0.000951125	0.0349199	0.031854	Capana03g001837/Capana02g000568/Capana03g001834/Capana00g004268/Capana03g001838/Capana08g001589/Capana00g004269/Capana08g002818
24 hpi	GO:0009407	toxin catabolic process	7	0.0101156	30/12482	0.00103635	0.037069	0.0338145	Capana00g003106/Capana00g002164/Capana03g004562/Capana01g002551/Capana07g002006/Capana07g002012/Capana03g000768
24 hpi	GO:0009813	flavonoid biosynthetic process	11	0.015896	67/12482	0.00105087	0.037069	0.0338145	Capana10g002483/Capana10g002484/Capana10g002482/Capana07g001015/Capana07g002471/Capana11g001850/Capana03g001804/Capana02g001393/Capana07g002213/Capana10g002485/Capana10g001996
24 hpi	GO:1900424	regulation of defense response to bacterium	8	0.0115607	39/12482	0.0011394	0.0394188	0.035958	Capana03g000824/Capana05g002406/Capana11g001382/Capana02g002584/Capana10g002207/Capana01g001611/Capana03g000714/Capana00g000150
24 hpi	GO:0009620	response to fungus	37	0.0534682	395/12482	0.00122466	0.0415689	0.0379193	Capana00g002444/Capana02g002203/Capana03g000156/Capana10g002008/Capana11g000102/Capana01g000185/Capana12g000666/Capana07g000375/Capana03g000788/Capana00g001942/Capana02g001798/Capana00g000688/Capana01g000279/Capana09g000540/Capana05g002406/Capana00g004877/Capana06g001935/Capana08g000991/Capana07g000185/Capana04g002693/Capana04g000454/Capana00g000056/Capana01g000280/Capana01g001376/Capana08g002472…
24 hpi	GO:0080051	cutin transport	5	0.00722543	16/12482	0.00135085	0.0450035	0.0410523	Capana05g001759/Capana08g002054/Capana08g002055/Capana05g001760/Capana08g002050
24 hpi	GO:0009700	indole phytoalexin biosynthetic process	4	0.00578035	10/12482	0.001503	0.0466188	0.0425258	Capana00g003668/Capana07g001015/Capana07g002471/Capana02g001393
24 hpi	GO:0010120	camalexin biosynthetic process	4	0.00578035	10/12482	0.001503	0.0466188	0.0425258	Capana00g003668/Capana07g001015/Capana07g002471/Capana02g001393
24 hpi	GO:0046217	indole phytoalexin metabolic process	4	0.00578035	10/12482	0.001503	0.0466188	0.0425258	Capana00g003668/Capana07g001015/Capana07g002471/Capana02g001393
24 hpi	GO:0052317	camalexin metabolic process	4	0.00578035	10/12482	0.001503	0.0466188	0.0425258	Capana00g003668/Capana07g001015/Capana07g002471/Capana02g001393

## Sheet: Table S3
Table S3. List of genes in each co-expressed module.
Gene	Module	kME
Capana10g000171	black	-0.947496
Capana00g003508	black	-0.946634
Capana03g002943	black	-0.945487
Capana10g000264	black	-0.945406
Capana10g000721	black	-0.931659
Capana04g002847	black	-0.929103
Capana01g002561	black	-0.921897
Capana01g002396	black	-0.918545
Capana04g001310	black	-0.917838
Capana09g000178	black	-0.917287
Capana09g000376	black	-0.916263
Capana08g000865	black	-0.914199
Capana09g000212	black	-0.914189
Capana03g003806	black	-0.909519
Capana07g001551	black	-0.897883
Capana03g003620	black	-0.894355
Capana10g001519	black	-0.888433
Capana07g001700	black	-0.885471
Capana09g000444	black	-0.883816
Capana08g001112	black	-0.882743
Capana00g004167	black	-0.881211
Capana08g000342	black	-0.880208
Capana10g000287	black	-0.876355
Capana06g000048	black	-0.871583
Capana02g001897	black	-0.863232
Capana09g000326	black	-0.86306
Capana10g000037	black	-0.862804
Capana09g001382	black	-0.862404
Capana01g000175	black	-0.845476
Capana08g001841	black	-0.844903
Capana05g002156	black	-0.843328
Capana09g000411	black	-0.839347
Capana03g001007	black	-0.834165
Capana08g000537	black	-0.833438
Capana11g000058	black	-0.829666
Capana06g002704	black	-0.827192
Capana03g004280	black	-0.82621
Capana00g000520	black	-0.81664
Capana00g001651	black	-0.816134
Capana03g000566	black	-0.803274
Capana03g003603	black	-0.79966
Capana06g001970	black	-0.785332
Capana10g002002	black	-0.773042
Capana09g000125	black	-0.771265
Capana02g001916	black	-0.769761
Capana10g002200	black	-0.769203
Capana02g003430	black	-0.763607
Capana05g002474	black	-0.750723
Capana08g000596	black	-0.739101
Capana09g000155	black	-0.735357
Capana08g002728	black	-0.6737
Capana03g001128	black	-0.660462
Capana06g000847	black	-0.655832
Capana10g001304	black	-0.64012
Capana02g003401	black	-0.634387
Capana12g000712	black	-0.627269
Capana01g002530	black	-0.608876
Capana01g001087	black	-0.603497
Capana01g004113	black	-0.42626
Capana08g002708	black	0.419478
Capana03g000132	black	0.438503
Capana11g000100	black	0.514809
Capana10g000533	black	0.570623
Capana02g003626	black	0.614319
Capana08g001933	black	0.615435
Capana01g001671	black	0.623007
Capana09g001602	black	0.646957
Capana06g001831	black	0.666445
Capana00g001031	black	0.679924
Capana07g000366	black	0.689211
Capana04g000356	black	0.694391
Capana01g000419	black	0.701854
Capana04g001609	black	0.714368
Capana02g002413	black	0.714494
Capana04g002460	black	0.733135
Capana00g002179	black	0.734962
Capana01g001528	black	0.752198
Capana04g001049	black	0.76262
Capana04g000332	black	0.767585
Capana09g000462	black	0.776911
Capana10g000301	black	0.778415
Capana03g004412	black	0.792186
Capana06g002536	black	0.796682
Capana07g001803	black	0.799094
Capana02g002788	black	0.801775
Capana01g002904	black	0.80758
Capana10g000821	black	0.808959
Capana01g003148	black	0.809533
Capana02g000837	black	0.811563
Capana10g000076	black	0.813349
Capana06g000944	black	0.815179
Capana10g001413	black	0.815571
Capana04g002526	black	0.818449
Capana09g001301	black	0.818884
Capana01g002681	black	0.824933
Capana04g001844	black	0.828455
Capana05g000605	black	0.832489
Capana01g003066	black	0.833861
Capana12g001029	black	0.833966
Capana07g000285	black	0.834309
Capana10g000010	black	0.834966
Capana03g000168	black	0.836963
Capana09g000377	black	0.837798
Capana03g001785	black	0.841026
Capana10g001390	black	0.841217
Capana09g000296	black	0.843143
Capana12g002788	black	0.843471
Capana02g000856	black	0.847081
Capana09g000061	black	0.851635
Capana01g000721	black	0.857215
Capana08g002448	black	0.858106
Capana00g003434	black	0.859435
Capana08g001067	black	0.859794
Capana09g000358	black	0.86142
Capana03g004406	black	0.861975
Capana11g000694	black	0.865335
Capana08g000095	black	0.866159
Capana06g000359	black	0.86821
Capana09g001232	black	0.869284
Capana03g001226	black	0.871001
Capana01g001805	black	0.871021
Capana05g000457	black	0.876782
Capana00g001578	black	0.878164
Capana09g000146	black	0.878217
Capana01g003087	black	0.879256
Capana12g000894	black	0.880782
Capana03g001146	black	0.881611
Capana01g002668	black	0.882036
Capana11g000843	black	0.882439
Capana12g002529	black	0.883131
Capana01g004363	black	0.884636
Capana00g001079	black	0.886371
Capana11g000364	black	0.887823
Capana00g002490	black	0.89192
Capana10g000251	black	0.892144
Capana08g001023	black	0.892411
Capana07g001674	black	0.893119
Capana11g001851	black	0.893382
Capana10g000459	black	0.894836
Capana03g000158	black	0.896034
Capana07g000170	black	0.896251
Capana09g000015	black	0.897834
Capana05g000038	black	0.899021
Capana08g000797	black	0.899107
Capana05g002538	black	0.901547
Capana01g002025	black	0.902134
Capana01g004070	black	0.902943
Capana09g000006	black	0.903686
Capana01g002855	black	0.90553
Capana05g002263	black	0.908726
Capana10g000167	black	0.910723
Capana08g001389	black	0.911242
Capana05g002192	black	0.911584
Capana09g000357	black	0.91264
Capana11g001378	black	0.912989
Capana07g001660	black	0.913738
Capana10g000564	black	0.914349
Capana12g002675	black	0.914941
Capana05g001923	black	0.917742
Capana00g002769	black	0.920118
Capana09g000244	black	0.920254
Capana00g004634	black	0.921373
Capana07g002503	black	0.922315
Capana09g000029	black	0.922512
Capana11g002090	black	0.923358
Capana00g002268	black	0.924269
Capana02g000234	black	0.925506
Capana06g000217	black	0.925615
Capana10g000288	black	0.925625
Capana12g002631	black	0.925661
Capana10g001869	black	0.925683
Capana11g000092	black	0.92648
Capana09g000779	black	0.928742
Capana02g001962	black	0.931364
Capana00g000658	black	0.934139
Capana07g000050	black	0.935662
Capana09g000020	black	0.93648
Capana10g000088	black	0.937167
Capana02g000589	black	0.940781
Capana01g000132	black	0.941473
Capana01g002759	black	0.945606
Capana09g000363	black	0.945615
Capana01g001673	black	0.946095
Capana01g001021	black	0.946509
Capana09g000193	black	0.946533
Capana09g000266	black	0.947229
Capana03g003531	black	0.949121
Capana01g000810	black	0.949664
Capana09g000001	black	0.949947
Capana09g000177	black	0.951128
Capana10g001494	black	0.954769
Capana02g002782	black	0.957036
Capana08g000850	black	0.958338
Capana09g000140	black	0.961341
Capana10g001393	black	0.962323
Capana06g000114	black	0.962778
Capana05g000249	black	0.964554
Capana09g000409	black	0.96466
Capana11g000089	black	0.969182
Capana09g000364	black	0.971598
Capana09g001595	black	0.972846
Capana10g000070	black	0.974701
Capana09g000119	black	0.974806
Capana09g000191	black	0.975489
Capana09g000410	black	0.977137
Capana07g001550	black	0.986502
Capana00g004821	blue	-0.960592
Capana02g002524	blue	-0.93969
Capana00g003085	blue	-0.930586
Capana03g000176	blue	-0.923975
Capana03g001968	blue	-0.919841
Capana12g002898	blue	-0.919055
Capana01g000399	blue	-0.918217
Capana05g000387	blue	-0.917036
Capana01g000203	blue	-0.915826
Capana02g002984	blue	-0.915791
Capana07g002416	blue	-0.912043
Capana06g001714	blue	-0.909079
Capana08g002083	blue	-0.905332
Capana08g002318	blue	-0.903245
Capana00g004755	blue	-0.900973
Capana02g003392	blue	-0.898762
Capana05g002164	blue	-0.897831
Capana09g001054	blue	-0.897115
Capana07g002146	blue	-0.896536
Capana00g004862	blue	-0.89579
Capana00g001405	blue	-0.894359
Capana03g000576	blue	-0.893909
Capana05g000354	blue	-0.893792
Capana03g000302	blue	-0.889825
Capana10g001801	blue	-0.888703
Capana03g000934	blue	-0.888592
Capana02g001032	blue	-0.887347
Capana08g000028	blue	-0.887254
Capana02g000675	blue	-0.885388
Capana08g001053	blue	-0.885221
Capana09g001612	blue	-0.88517
Capana12g000482	blue	-0.880434
Capana07g000993	blue	-0.880021
Capana07g002420	blue	-0.879365
Capana08g000250	blue	-0.878815
Capana04g000717	blue	-0.877413
Capana08g001512	blue	-0.877229
Capana03g001538	blue	-0.876459
Capana06g001272	blue	-0.876251
Capana10g001880	blue	-0.875082
Capana03g002786	blue	-0.874805
Capana05g002167	blue	-0.874071
Capana11g002336	blue	-0.873999
Capana02g003380	blue	-0.873619
Capana08g001652	blue	-0.872455
Capana02g002423	blue	-0.872148
Capana01g003231	blue	-0.870558
Capana10g002461	blue	-0.870295
Capana04g001381	blue	-0.868879
Capana03g000891	blue	-0.867011
Capana00g003424	blue	-0.866529
Capana00g002349	blue	-0.866009
Capana01g003288	blue	-0.865988
Capana11g000719	blue	-0.864361
Capana00g003879	blue	-0.863251
Capana03g001235	blue	-0.862775
Capana06g000702	blue	-0.862634
Capana08g002277	blue	-0.861426
Capana11g001634	blue	-0.861305
Capana09g001187	blue	-0.860501
Capana00g002798	blue	-0.858943
Capana08g000284	blue	-0.856327
Capana04g002182	blue	-0.854435
Capana06g001953	blue	-0.8526
Capana04g000966	blue	-0.85238
Capana10g002302	blue	-0.851866
Capana11g000953	blue	-0.8518
Capana06g000557	blue	-0.849423
Capana12g002100	blue	-0.847287
Capana05g000584	blue	-0.846613
Capana12g000117	blue	-0.846186
Capana06g000420	blue	-0.845907
Capana07g001874	blue	-0.845863
Capana11g000658	blue	-0.845733
Capana10g000191	blue	-0.844225
Capana10g002344	blue	-0.843114
Capana01g001165	blue	-0.84311
Capana08g000109	blue	-0.841778
Capana08g002736	blue	-0.83918
Capana06g001312	blue	-0.838658
Capana04g000808	blue	-0.838509
Capana05g000599	blue	-0.838467
Capana02g003559	blue	-0.837886
Capana06g000621	blue	-0.836501
Capana03g000765	blue	-0.835568
Capana07g001746	blue	-0.835154
Capana02g000767	blue	-0.834096
Capana11g000079	blue	-0.832774
Capana00g005033	blue	-0.832475
Capana08g000578	blue	-0.831817
Capana02g003123	blue	-0.831564
Capana02g002992	blue	-0.831484
Capana03g001487	blue	-0.829156
Capana02g002983	blue	-0.827938
Capana00g003776	blue	-0.826833
Capana01g001078	blue	-0.826336
Capana07g001772	blue	-0.825633
Capana06g000060	blue	-0.825261
Capana03g004005	blue	-0.825083
Capana05g002237	blue	-0.820566
Capana02g000574	blue	-0.817025
Capana06g002444	blue	-0.81527
Capana10g001481	blue	-0.814587
Capana08g000938	blue	-0.813502
Capana03g000323	blue	-0.813024
Capana09g000166	blue	-0.8118
Capana03g000691	blue	-0.811288
Capana05g001347	blue	-0.810967
Capana02g000436	blue	-0.810088
Capana03g000409	blue	-0.809536
Capana06g000067	blue	-0.809028
Capana06g000397	blue	-0.808538
Capana04g002867	blue	-0.806302
Capana12g001164	blue	-0.805503
Capana04g000340	blue	-0.804771
Capana02g002189	blue	-0.803801
Capana10g001384	blue	-0.802739
Capana09g000332	blue	-0.802686
Capana11g001168	blue	-0.802435
Capana02g003274	blue	-0.80072
Capana02g000207	blue	-0.800354
Capana11g002110	blue	-0.796589
Capana07g000270	blue	-0.796115
Capana10g001354	blue	-0.796014
Capana10g000038	blue	-0.796012
Capana03g000965	blue	-0.794682
Capana04g002467	blue	-0.794608
Capana11g000365	blue	-0.793283
Capana08g000005	blue	-0.792644
Capana03g001400	blue	-0.79246
Capana07g001245	blue	-0.791819
Capana11g001451	blue	-0.79151
Capana10g002278	blue	-0.79094
Capana03g004635	blue	-0.790817
Capana02g003173	blue	-0.790667
Capana10g002493	blue	-0.79049
Capana03g001800	blue	-0.788617
Capana04g001645	blue	-0.788448
Capana06g000233	blue	-0.788017
Capana02g002887	blue	-0.787508
Capana11g001459	blue	-0.786879
Capana04g002466	blue	-0.78681
Capana09g000038	blue	-0.785979
Capana03g002077	blue	-0.785562
Capana12g000271	blue	-0.785441
Capana04g000205	blue	-0.785024
Capana05g001951	blue	-0.784323
Capana09g000274	blue	-0.783836
Capana03g003220	blue	-0.782825
Capana01g000057	blue	-0.781156
Capana06g000612	blue	-0.778828
Capana05g000895	blue	-0.778209
Capana03g003841	blue	-0.777937
Capana00g002242	blue	-0.777393
Capana08g001525	blue	-0.777159
Capana11g001338	blue	-0.773641
Capana10g001566	blue	-0.773578
Capana03g001961	blue	-0.7734
Capana00g003388	blue	-0.772673
Capana00g000854	blue	-0.772444
Capana02g002989	blue	-0.772311
Capana03g001706	blue	-0.772195
Capana01g004462	blue	-0.772152
Capana06g001767	blue	-0.769422
Capana01g001023	blue	-0.769101
Capana07g002506	blue	-0.768218
Capana06g002873	blue	-0.766564
Capana00g004184	blue	-0.766064
Capana11g000681	blue	-0.76496
Capana02g000592	blue	-0.764655
Capana11g000906	blue	-0.763422
Capana12g002523	blue	-0.76332
Capana00g000960	blue	-0.763111
Capana07g002086	blue	-0.761217
Capana00g002799	blue	-0.760723
Capana12g002330	blue	-0.759747
Capana03g002812	blue	-0.758492
Capana00g000063	blue	-0.757831
Capana02g003093	blue	-0.757219
Capana08g002530	blue	-0.756636
Capana12g001308	blue	-0.756563
Capana09g000818	blue	-0.756259
Capana01g001379	blue	-0.7562
Capana04g001485	blue	-0.755792
Capana00g004662	blue	-0.755663
Capana01g003443	blue	-0.75493
Capana09g000325	blue	-0.754634
Capana01g002944	blue	-0.754196
Capana08g002312	blue	-0.753096
Capana02g002947	blue	-0.752997
Capana08g002737	blue	-0.752357
Capana04g002064	blue	-0.751704
Capana01g002678	blue	-0.751573
Capana02g003656	blue	-0.751113
Capana05g001982	blue	-0.750245
Capana05g000355	blue	-0.74972
Capana02g001963	blue	-0.74964
Capana08g001601	blue	-0.749128
Capana05g001745	blue	-0.749044
Capana12g002793	blue	-0.748603
Capana03g001979	blue	-0.748602
Capana09g000374	blue	-0.747922
Capana08g000995	blue	-0.747825
Capana01g002682	blue	-0.747748
Capana03g004585	blue	-0.747308
Capana03g003606	blue	-0.747232
Capana10g001158	blue	-0.746792
Capana01g000009	blue	-0.746551
Capana02g000915	blue	-0.746338
Capana05g002019	blue	-0.745615
Capana04g000785	blue	-0.745249
Capana07g002041	blue	-0.745227
Capana08g000456	blue	-0.74508
Capana01g000812	blue	-0.744275
Capana00g004286	blue	-0.743416
Capana11g000778	blue	-0.740658
Capana02g001933	blue	-0.739697
Capana03g003557	blue	-0.738443
Capana02g002663	blue	-0.737878
Capana05g001741	blue	-0.737647
Capana02g000468	blue	-0.737587
Capana09g002353	blue	-0.737167
Capana00g000524	blue	-0.736708
Capana10g000865	blue	-0.736204
Capana04g002361	blue	-0.73541
Capana08g000068	blue	-0.735208
Capana01g003906	blue	-0.735
Capana03g003343	blue	-0.733964
Capana08g001531	blue	-0.733427
Capana04g002049	blue	-0.733373
Capana01g001210	blue	-0.733043
Capana00g001144	blue	-0.731891
Capana08g002247	blue	-0.731708
Capana03g002198	blue	-0.73093
Capana03g002952	blue	-0.729419
Capana07g001986	blue	-0.728532
Capana06g001969	blue	-0.728393
Capana00g002963	blue	-0.727317
Capana10g001339	blue	-0.725822
Capana06g000369	blue	-0.725485
Capana12g001649	blue	-0.72509
Capana07g000133	blue	-0.725003
Capana05g000022	blue	-0.724844
Capana02g003039	blue	-0.724635
Capana03g002329	blue	-0.724353
Capana11g000090	blue	-0.72399
Capana08g001863	blue	-0.723802
Capana04g001638	blue	-0.723587
Capana04g002819	blue	-0.723152
Capana10g002453	blue	-0.722589
Capana12g001526	blue	-0.722006
Capana03g000379	blue	-0.721751
Capana03g000954	blue	-0.721407
Capana01g002409	blue	-0.721188
Capana01g003359	blue	-0.72073
Capana02g000404	blue	-0.720549
Capana04g001851	blue	-0.719767
Capana04g000129	blue	-0.719223
Capana00g002724	blue	-0.719085
Capana01g003658	blue	-0.719084
Capana02g002177	blue	-0.718812
Capana07g001944	blue	-0.718504
Capana02g001186	blue	-0.716419
Capana10g000394	blue	-0.716388
Capana04g002085	blue	-0.715135
Capana01g000666	blue	-0.714242
Capana09g000572	blue	-0.714135
Capana06g001274	blue	-0.71359
Capana09g000682	blue	-0.713029
Capana00g001593	blue	-0.712778
Capana08g002056	blue	-0.712518
Capana00g004010	blue	-0.712459
Capana08g000679	blue	-0.71215
Capana02g002257	blue	-0.711751
Capana00g000848	blue	-0.71168
Capana07g002409	blue	-0.711313
Capana07g002328	blue	-0.709818
Capana11g000645	blue	-0.709436
Capana12g001673	blue	-0.708157
Capana09g001028	blue	-0.707744
Capana01g001419	blue	-0.707366
Capana02g000302	blue	-0.707335
Capana12g002709	blue	-0.707073
Capana02g001300	blue	-0.706839
Capana08g001916	blue	-0.706368
Capana01g001031	blue	-0.705814
Capana00g004702	blue	-0.704975
Capana00g001170	blue	-0.704467
Capana02g002893	blue	-0.704117
Capana00g004591	blue	-0.703434
Capana00g003200	blue	-0.703012
Capana05g000769	blue	-0.700172
Capana11g000560	blue	-0.699368
Capana03g003761	blue	-0.698547
Capana07g002368	blue	-0.697971
Capana03g002459	blue	-0.697179
Capana03g004093	blue	-0.69648
Capana01g002586	blue	-0.696201
Capana09g000767	blue	-0.695699
Capana01g001085	blue	-0.695452
Capana12g000005	blue	-0.694917
Capana08g002085	blue	-0.693993
Capana12g001763	blue	-0.693735
Capana10g002307	blue	-0.693592
Capana01g004401	blue	-0.69356
Capana02g000011	blue	-0.693167
Capana05g001797	blue	-0.693147
Capana03g003926	blue	-0.691775
Capana02g002986	blue	-0.690977
Capana04g001275	blue	-0.688327
Capana02g001318	blue	-0.688052
Capana03g001066	blue	-0.688022
Capana04g000032	blue	-0.687323
Capana03g002043	blue	-0.687149
Capana03g003147	blue	-0.687111
Capana09g002332	blue	-0.686997
Capana10g000611	blue	-0.686675
Capana02g003497	blue	-0.686232
Capana00g002830	blue	-0.684518
Capana07g002012	blue	-0.68309
Capana05g001863	blue	-0.682913
Capana01g004332	blue	-0.682107
Capana01g000793	blue	-0.681805
Capana12g002487	blue	-0.681528
Capana07g001548	blue	-0.680648
Capana08g001969	blue	-0.680232
Capana02g001167	blue	-0.678823
Capana10g001440	blue	-0.678098
Capana02g003257	blue	-0.675204
Capana03g001384	blue	-0.674487
Capana02g002182	blue	-0.67368
Capana12g001370	blue	-0.671745
Capana10g000169	blue	-0.671296
Capana05g000434	blue	-0.670922
Capana07g002201	blue	-0.670876
Capana09g001927	blue	-0.66964
Capana02g000908	blue	-0.669157
Capana00g002374	blue	-0.668709
Capana08g001049	blue	-0.667428
Capana00g003007	blue	-0.666909
Capana07g000045	blue	-0.666575
Capana03g001176	blue	-0.666233
Capana01g002373	blue	-0.665379
Capana05g000424	blue	-0.664666
Capana12g002790	blue	-0.66424
Capana12g002786	blue	-0.66404
Capana11g002206	blue	-0.662695
Capana03g002953	blue	-0.662142
Capana11g002029	blue	-0.661965
Capana08g000065	blue	-0.661742
Capana00g000032	blue	-0.661294
Capana04g002814	blue	-0.661125
Capana08g001594	blue	-0.661066
Capana06g002973	blue	-0.660204
Capana05g000110	blue	-0.660057
Capana06g001574	blue	-0.65809
Capana00g004483	blue	-0.657067
Capana04g001820	blue	-0.657027
Capana12g000565	blue	-0.655893
Capana09g000452	blue	-0.65498
Capana01g003453	blue	-0.654021
Capana00g002801	blue	-0.653974
Capana02g002616	blue	-0.653024
Capana03g000797	blue	-0.651573
Capana09g000445	blue	-0.650818
Capana01g003239	blue	-0.649955
Capana10g000139	blue	-0.64957
Capana05g002466	blue	-0.648908
Capana07g000392	blue	-0.646204
Capana12g002700	blue	-0.646074
Capana09g000541	blue	-0.64541
Capana02g002180	blue	-0.645409
Capana09g002152	blue	-0.6454
Capana02g002280	blue	-0.644653
Capana03g002017	blue	-0.644491
Capana06g000995	blue	-0.643912
Capana01g001131	blue	-0.643589
Capana10g000977	blue	-0.641617
Capana02g002987	blue	-0.641114
Capana01g000402	blue	-0.639217
Capana09g000057	blue	-0.638106
Capana07g002448	blue	-0.637803
Capana03g001314	blue	-0.637093
Capana07g001046	blue	-0.636735
Capana08g002650	blue	-0.63666
Capana06g000662	blue	-0.636406
Capana03g000798	blue	-0.635762
Capana02g001191	blue	-0.63527
Capana08g002198	blue	-0.634342
Capana03g003317	blue	-0.633433
Capana08g001235	blue	-0.631859
Capana05g000644	blue	-0.630636
Capana03g004147	blue	-0.630114
Capana03g004390	blue	-0.630079
Capana00g003787	blue	-0.629623
Capana06g000330	blue	-0.628136
Capana05g001648	blue	-0.626568
Capana03g003320	blue	-0.625632
Capana12g000051	blue	-0.624934
Capana12g000650	blue	-0.624721
Capana04g000294	blue	-0.62464
Capana04g001664	blue	-0.624338
Capana06g001838	blue	-0.624287
Capana11g000426	blue	-0.624157
Capana08g002040	blue	-0.623404
Capana05g002170	blue	-0.623403
Capana03g003538	blue	-0.62268
Capana00g003173	blue	-0.621841
Capana08g001979	blue	-0.620113
Capana11g001525	blue	-0.61993
Capana03g002556	blue	-0.619177
Capana06g002604	blue	-0.619164
Capana06g001235	blue	-0.618482
Capana08g002705	blue	-0.618463
Capana01g003522	blue	-0.618136
Capana07g002051	blue	-0.618124
Capana01g002878	blue	-0.61579
Capana02g000830	blue	-0.614821
Capana08g001920	blue	-0.613681
Capana05g000175	blue	-0.613533
Capana07g000011	blue	-0.612661
Capana08g000430	blue	-0.611078
Capana03g003268	blue	-0.610817
Capana10g001874	blue	-0.61057
Capana03g002606	blue	-0.610229
Capana11g000083	blue	-0.609305
Capana04g000104	blue	-0.607897
Capana06g001528	blue	-0.607673
Capana03g001713	blue	-0.606829
Capana02g001270	blue	-0.606748
Capana00g004025	blue	-0.60628
Capana05g001086	blue	-0.605947
Capana10g000253	blue	-0.604581
Capana07g001869	blue	-0.603708
Capana08g001637	blue	-0.59941
Capana10g001406	blue	-0.59871
Capana03g001994	blue	-0.598373
Capana12g001196	blue	-0.598279
Capana09g001505	blue	-0.597866
Capana10g000094	blue	-0.59757
Capana04g002531	blue	-0.597254
Capana00g003926	blue	-0.594543
Capana01g002132	blue	-0.594271
Capana01g001467	blue	-0.593994
Capana12g000194	blue	-0.592236
Capana08g002658	blue	-0.591787
Capana10g000888	blue	-0.591344
Capana01g002993	blue	-0.590159
Capana00g002794	blue	-0.589292
Capana01g004051	blue	-0.587821
Capana00g002440	blue	-0.587355
Capana01g003670	blue	-0.586273
Capana00g003230	blue	-0.586063
Capana10g001163	blue	-0.585748
Capana09g000167	blue	-0.584185
Capana11g000759	blue	-0.58382
Capana08g000496	blue	-0.583778
Capana06g002069	blue	-0.58374
Capana04g001895	blue	-0.583721
Capana04g001262	blue	-0.583055
Capana05g001526	blue	-0.581938
Capana08g001322	blue	-0.58074
Capana00g001237	blue	-0.579196
Capana02g003268	blue	-0.578885
Capana12g000393	blue	-0.57829
Capana03g000647	blue	-0.577702
Capana01g003910	blue	-0.576008
Capana03g002342	blue	-0.575931
Capana09g000327	blue	-0.575833
Capana03g002132	blue	-0.572864
Capana09g000235	blue	-0.571908
Capana06g001998	blue	-0.571888
Capana01g003934	blue	-0.570681
Capana01g002268	blue	-0.569689
Capana00g004288	blue	-0.565918
Capana07g001291	blue	-0.564253
Capana01g000136	blue	-0.563336
Capana02g000649	blue	-0.562547
Capana06g002517	blue	-0.562015
Capana04g002395	blue	-0.561325
Capana06g000298	blue	-0.558671
Capana02g002885	blue	-0.558451
Capana03g001344	blue	-0.557891
Capana08g002001	blue	-0.557181
Capana07g000065	blue	-0.557151
Capana09g001936	blue	-0.557128
Capana02g003163	blue	-0.556941
Capana06g000784	blue	-0.554379
Capana03g002706	blue	-0.553804
Capana05g002220	blue	-0.552773
Capana00g004623	blue	-0.549559
Capana00g000273	blue	-0.549408
Capana06g000896	blue	-0.548072
Capana10g000372	blue	-0.54579
Capana08g001502	blue	-0.545748
Capana02g002069	blue	-0.543502
Capana08g002007	blue	-0.543042
Capana11g001145	blue	-0.542589
Capana08g001321	blue	-0.54249
Capana05g000870	blue	-0.542416
Capana12g000742	blue	-0.541318
Capana05g000546	blue	-0.541052
Capana02g001367	blue	-0.540952
Capana01g003356	blue	-0.540373
Capana08g002187	blue	-0.539836
Capana07g002233	blue	-0.539546
Capana08g002763	blue	-0.538754
Capana03g002619	blue	-0.538724
Capana12g000871	blue	-0.537301
Capana05g002549	blue	-0.533986
Capana04g001203	blue	-0.532811
Capana03g002346	blue	-0.529231
Capana03g004094	blue	-0.529187
Capana11g001582	blue	-0.528643
Capana03g000320	blue	-0.526539
Capana07g001105	blue	-0.523231
Capana12g000259	blue	-0.522792
Capana02g002209	blue	-0.520918
Capana03g004434	blue	-0.518852
Capana03g001386	blue	-0.516278
Capana00g003130	blue	-0.513644
Capana09g000963	blue	-0.513466
Capana07g001996	blue	-0.513385
Capana11g001572	blue	-0.513274
Capana04g000760	blue	-0.511548
Capana04g001185	blue	-0.510689
Capana03g003169	blue	-0.50968
Capana02g003484	blue	-0.506077
Capana02g003573	blue	-0.502886
Capana09g002157	blue	-0.500116
Capana08g000463	blue	-0.498771
Capana05g002481	blue	-0.498358
Capana01g003056	blue	-0.497829
Capana00g001017	blue	-0.49723
Capana03g001945	blue	-0.49579
Capana04g000251	blue	-0.49578
Capana04g001205	blue	-0.495335
Capana04g001229	blue	-0.494392
Capana06g001003	blue	-0.490651
Capana00g000317	blue	-0.489952
Capana01g003613	blue	-0.487776
Capana09g001701	blue	-0.487047
Capana01g003981	blue	-0.484943
Capana00g004723	blue	-0.482584
Capana01g002910	blue	-0.482566
Capana01g002774	blue	-0.477103
Capana07g001813	blue	-0.475995
Capana09g000074	blue	-0.474475
Capana12g000240	blue	-0.473537
Capana00g001772	blue	-0.471837
Capana03g003199	blue	-0.470959
Capana10g002404	blue	-0.469056
Capana00g001426	blue	-0.463342
Capana10g002130	blue	-0.462392
Capana12g000105	blue	-0.461251
Capana11g001599	blue	-0.461107
Capana09g002214	blue	-0.46055
Capana10g000199	blue	-0.457149
Capana02g003393	blue	-0.452793
Capana02g001438	blue	-0.449935
Capana03g001223	blue	-0.449105
Capana01g004377	blue	-0.448345
Capana05g001265	blue	-0.446505
Capana03g002645	blue	-0.445439
Capana07g002272	blue	-0.444711
Capana03g002847	blue	-0.443786
Capana10g002497	blue	-0.442348
Capana07g001257	blue	-0.441141
Capana06g001367	blue	-0.437521
Capana06g001059	blue	-0.42944
Capana12g000287	blue	-0.42718
Capana09g002230	blue	-0.425893
Capana04g001621	blue	-0.424446
Capana00g000817	blue	-0.42375
Capana02g001977	blue	-0.418786
Capana05g002550	blue	-0.417231
Capana00g001266	blue	-0.410446
Capana09g000675	blue	-0.409566
Capana01g000217	blue	-0.408222
Capana03g000688	blue	-0.396981
Capana07g000275	blue	-0.395928
Capana04g000889	blue	-0.395749
Capana05g002387	blue	-0.390532
Capana01g002767	blue	-0.390412
Capana12g001434	blue	-0.382317
Capana04g002509	blue	-0.379016
Capana01g003206	blue	-0.377563
Capana07g001695	blue	-0.37708
Capana09g002328	blue	-0.375801
Capana06g001973	blue	-0.354056
Capana02g000489	blue	-0.341095
Capana03g002410	blue	-0.334279
Capana08g001281	blue	-0.331688
Capana02g000645	blue	-0.288151
Capana02g002618	blue	-0.214517
Capana00g001858	blue	0.214758
Capana06g000099	blue	0.226218
Capana04g000063	blue	0.271962
Capana12g000015	blue	0.297142
Capana04g002102	blue	0.313113
Capana12g000659	blue	0.3304
Capana07g001132	blue	0.33667
Capana08g002139	blue	0.347367
Capana12g001697	blue	0.350386
Capana02g000492	blue	0.363036
Capana02g001965	blue	0.373603
Capana02g002791	blue	0.384564
Capana00g002365	blue	0.396328
Capana01g002605	blue	0.402201
Capana02g002863	blue	0.403279
Capana07g002431	blue	0.406024
Capana06g001177	blue	0.409498
Capana02g000414	blue	0.41261
Capana03g001787	blue	0.445102
Capana07g001952	blue	0.449085
Capana04g002166	blue	0.450569
Capana01g002525	blue	0.457797
Capana02g001674	blue	0.461832
Capana04g002354	blue	0.4634
Capana06g001176	blue	0.467707
Capana05g000538	blue	0.469188
Capana09g000059	blue	0.474236
Capana00g001393	blue	0.478393
Capana01g004093	blue	0.483577
Capana09g002279	blue	0.490228
Capana03g001234	blue	0.492975
Capana04g000951	blue	0.493345
Capana04g000594	blue	0.493443
Capana04g001599	blue	0.50046
Capana02g002564	blue	0.503723
Capana05g001613	blue	0.504534
Capana08g001189	blue	0.508703
Capana03g002205	blue	0.509443
Capana08g002241	blue	0.514505
Capana07g000329	blue	0.518509
Capana10g000051	blue	0.518615
Capana12g002477	blue	0.519063
Capana07g000443	blue	0.520539
Capana05g000859	blue	0.522454
Capana03g001140	blue	0.524971
Capana03g000104	blue	0.527963
Capana02g002101	blue	0.528551
Capana02g000201	blue	0.531738
Capana10g001081	blue	0.53398
Capana05g000651	blue	0.534576
Capana00g000353	blue	0.53586
Capana06g000215	blue	0.536355
Capana03g000678	blue	0.536948
Capana01g002486	blue	0.544431
Capana12g000557	blue	0.545031
Capana00g000145	blue	0.548094
Capana08g002025	blue	0.55131
Capana06g001943	blue	0.551762
Capana07g001888	blue	0.55433
Capana09g001741	blue	0.555171
Capana03g001054	blue	0.55673
Capana09g000056	blue	0.557071
Capana06g001488	blue	0.557499
Capana12g002080	blue	0.558414
Capana03g003515	blue	0.561364
Capana08g001217	blue	0.563096
Capana05g001516	blue	0.563849
Capana03g001245	blue	0.5699
Capana06g000081	blue	0.571144
Capana01g000502	blue	0.572425
Capana00g002983	blue	0.574171
Capana11g002118	blue	0.574535
Capana02g002463	blue	0.575101
Capana07g002351	blue	0.57789
Capana02g000273	blue	0.578748
Capana01g002218	blue	0.581296
Capana12g001015	blue	0.582076
Capana01g002346	blue	0.58265
Capana00g004595	blue	0.584245
Capana06g000961	blue	0.584304
Capana10g000714	blue	0.584844
Capana03g001368	blue	0.584979
Capana02g001021	blue	0.586513
Capana06g000205	blue	0.587644
Capana07g001755	blue	0.590137
Capana07g000870	blue	0.590169
Capana05g000531	blue	0.590787
Capana01g002660	blue	0.591255
Capana08g001584	blue	0.591641
Capana00g001028	blue	0.594873
Capana09g000825	blue	0.596122
Capana10g002003	blue	0.598969
Capana04g000210	blue	0.599715
Capana08g000834	blue	0.601871
Capana09g000512	blue	0.602703
Capana03g002435	blue	0.6032
Capana11g000015	blue	0.604399
Capana09g000275	blue	0.606424
Capana02g003085	blue	0.606514
Capana00g003177	blue	0.606928
Capana00g000736	blue	0.607006
Capana03g000097	blue	0.607392
Capana00g002643	blue	0.608795
Capana06g001928	blue	0.611108
Capana00g004892	blue	0.61144
Capana07g001300	blue	0.613123
Capana07g001526	blue	0.614816
Capana02g003510	blue	0.615607
Capana02g002927	blue	0.616265
Capana05g000855	blue	0.618354
Capana02g002170	blue	0.618372
Capana10g001168	blue	0.619953
Capana10g001910	blue	0.620455
Capana07g000474	blue	0.62058
Capana06g000277	blue	0.620641
Capana04g002342	blue	0.625247
Capana06g001228	blue	0.625892
Capana09g001760	blue	0.626925
Capana09g000252	blue	0.626928
Capana03g001133	blue	0.627125
Capana12g002310	blue	0.627538
Capana01g002347	blue	0.6288
Capana10g000224	blue	0.629186
Capana03g000507	blue	0.630627
Capana03g004065	blue	0.631622
Capana12g002768	blue	0.632501
Capana00g000193	blue	0.632741
Capana01g003386	blue	0.633371
Capana01g001581	blue	0.636201
Capana02g001554	blue	0.63754
Capana11g001850	blue	0.640049
Capana04g000139	blue	0.641546
Capana07g001779	blue	0.641789
Capana02g001982	blue	0.642107
Capana05g002228	blue	0.642334
Capana01g000273	blue	0.643125
Capana00g004251	blue	0.643181
Capana12g000396	blue	0.644906
Capana03g001242	blue	0.645167
Capana09g002350	blue	0.645201
Capana03g000867	blue	0.64535
Capana00g001901	blue	0.645942
Capana12g000575	blue	0.647096
Capana01g003166	blue	0.647938
Capana04g000098	blue	0.648264
Capana10g001446	blue	0.648392
Capana02g002119	blue	0.649199
Capana06g002837	blue	0.649895
Capana03g003248	blue	0.650156
Capana06g000598	blue	0.65029
Capana06g003009	blue	0.651165
Capana03g000144	blue	0.653733
Capana02g001001	blue	0.655123
Capana01g000972	blue	0.65727
Capana06g001118	blue	0.657557
Capana06g001641	blue	0.658096
Capana09g002418	blue	0.658198
Capana00g003231	blue	0.659259
Capana04g001639	blue	0.659609
Capana05g002402	blue	0.659651
Capana05g000335	blue	0.660663
Capana08g001119	blue	0.66094
Capana01g000679	blue	0.661008
Capana08g002127	blue	0.661328
Capana11g001053	blue	0.662555
Capana00g004874	blue	0.663603
Capana01g003556	blue	0.664193
Capana06g002666	blue	0.664389
Capana01g002746	blue	0.66542
Capana08g002722	blue	0.665795
Capana01g004339	blue	0.666303
Capana03g001780	blue	0.666913
Capana02g003228	blue	0.667242
Capana04g001097	blue	0.667378
Capana04g001007	blue	0.667564
Capana07g002339	blue	0.667963
Capana06g000172	blue	0.670225
Capana02g002061	blue	0.670232
Capana01g000006	blue	0.670839
Capana11g001027	blue	0.67229
Capana04g001875	blue	0.673829
Capana02g003521	blue	0.674622
Capana10g002210	blue	0.67488
Capana09g000745	blue	0.675652
Capana01g002853	blue	0.677373
Capana10g000555	blue	0.677908
Capana09g001479	blue	0.678066
Capana04g002097	blue	0.678154
Capana06g001652	blue	0.678923
Capana10g001324	blue	0.679343
Capana06g001002	blue	0.679347
Capana12g002140	blue	0.68056
Capana03g000318	blue	0.682325
Capana02g003558	blue	0.682395
Capana00g004299	blue	0.682557
Capana04g002663	blue	0.682839
Capana10g002083	blue	0.683322
Capana08g001960	blue	0.683426
Capana06g000664	blue	0.684976
Capana00g002817	blue	0.685117
Capana08g001574	blue	0.685769
Capana09g000729	blue	0.686082
Capana07g002395	blue	0.686578
Capana00g004057	blue	0.686747
Capana00g004516	blue	0.686801
Capana07g001487	blue	0.687129
Capana02g001643	blue	0.68717
Capana07g000281	blue	0.687758
Capana08g000924	blue	0.688121
Capana06g001102	blue	0.688541
Capana10g000465	blue	0.688621
Capana04g000568	blue	0.688742
Capana07g001295	blue	0.689962
Capana12g002838	blue	0.690101
Capana06g002511	blue	0.69091
Capana00g000233	blue	0.692471
Capana01g003452	blue	0.6927
Capana07g001586	blue	0.693101
Capana02g002584	blue	0.693809
Capana01g002782	blue	0.69439
Capana12g002223	blue	0.69466
Capana00g003809	blue	0.695375
Capana08g002080	blue	0.696033
Capana08g002322	blue	0.697287
Capana11g000086	blue	0.697522
Capana10g002476	blue	0.697702
Capana07g001982	blue	0.697898
Capana01g001344	blue	0.698034
Capana07g002451	blue	0.698104
Capana08g002404	blue	0.699235
Capana00g004657	blue	0.700438
Capana10g001065	blue	0.700502
Capana06g002106	blue	0.701598
Capana12g001161	blue	0.701695
Capana12g000127	blue	0.701911
Capana03g000156	blue	0.702674
Capana07g000251	blue	0.70291
Capana05g000444	blue	0.703084
Capana10g001716	blue	0.703497
Capana01g001346	blue	0.704008
Capana10g000754	blue	0.704185
Capana02g001500	blue	0.705529
Capana04g002303	blue	0.705859
Capana03g003581	blue	0.705903
Capana02g002154	blue	0.706599
Capana06g000554	blue	0.70695
Capana06g001632	blue	0.707658
Capana08g000099	blue	0.708077
Capana03g001722	blue	0.708243
Capana03g002381	blue	0.708674
Capana09g001585	blue	0.708877
Capana05g001487	blue	0.709905
Capana07g001698	blue	0.710342
Capana03g003838	blue	0.710471
Capana02g001665	blue	0.711257
Capana04g001687	blue	0.711452
Capana00g002760	blue	0.711711
Capana11g002265	blue	0.711954
Capana04g002070	blue	0.712513
Capana05g001760	blue	0.712584
Capana03g000258	blue	0.71386
Capana02g002849	blue	0.715082
Capana10g002425	blue	0.715381
Capana07g002425	blue	0.716441
Capana01g004455	blue	0.717508
Capana01g003114	blue	0.718023
Capana08g001410	blue	0.718156
Capana12g002476	blue	0.719123
Capana12g002663	blue	0.719146
Capana08g002333	blue	0.719801
Capana05g000276	blue	0.720086
Capana05g001156	blue	0.720309
Capana01g000441	blue	0.720604
Capana02g003134	blue	0.721497
Capana12g000199	blue	0.721679
Capana02g001694	blue	0.722675
Capana08g002112	blue	0.722912
Capana02g001303	blue	0.725418
Capana03g000607	blue	0.725446
Capana01g000317	blue	0.725604
Capana11g002130	blue	0.725811
Capana03g004620	blue	0.72673
Capana02g002186	blue	0.726758
Capana08g002334	blue	0.726876
Capana01g000933	blue	0.7271
Capana12g002490	blue	0.727804
Capana12g000534	blue	0.727976
Capana06g002471	blue	0.72878
Capana03g000047	blue	0.729085
Capana06g001019	blue	0.730566
Capana03g002531	blue	0.730931
Capana08g000209	blue	0.731895
Capana12g002448	blue	0.732067
Capana01g003125	blue	0.73212
Capana04g000645	blue	0.732569
Capana00g000559	blue	0.732622
Capana06g002358	blue	0.732626
Capana03g001258	blue	0.732716
Capana05g000078	blue	0.732762
Capana03g002861	blue	0.733006
Capana03g002072	blue	0.733444
Capana02g003543	blue	0.734247
Capana09g000454	blue	0.734948
Capana09g001860	blue	0.735058
Capana09g000028	blue	0.735239
Capana01g002339	blue	0.735892
Capana00g000052	blue	0.736227
Capana00g002556	blue	0.73652
Capana06g001545	blue	0.736596
Capana00g002493	blue	0.737927
Capana03g000358	blue	0.738025
Capana11g001856	blue	0.738598
Capana07g001142	blue	0.7387
Capana00g001498	blue	0.739782
Capana09g000543	blue	0.740611
Capana02g002850	blue	0.740623
Capana00g000321	blue	0.740811
Capana01g000550	blue	0.741108
Capana04g001537	blue	0.742357
Capana01g002087	blue	0.742955
Capana01g003129	blue	0.743093
Capana02g001672	blue	0.743576
Capana02g000762	blue	0.743653
Capana07g001809	blue	0.744283
Capana09g000511	blue	0.745643
Capana00g004781	blue	0.745689
Capana08g002245	blue	0.745706
Capana12g001971	blue	0.746006
Capana01g000610	blue	0.746126
Capana06g001952	blue	0.746872
Capana05g000426	blue	0.746917
Capana11g000362	blue	0.747556
Capana12g002322	blue	0.748417
Capana04g001209	blue	0.748899
Capana06g001295	blue	0.74917
Capana05g002045	blue	0.74926
Capana05g002198	blue	0.749267
Capana04g001287	blue	0.750099
Capana08g000975	blue	0.750195
Capana00g003097	blue	0.750472
Capana00g000943	blue	0.75071
Capana12g002024	blue	0.751303
Capana01g000016	blue	0.751682
Capana00g003222	blue	0.751891
Capana12g002266	blue	0.752132
Capana06g000345	blue	0.752294
Capana00g004764	blue	0.752455
Capana04g000969	blue	0.752962
Capana07g000734	blue	0.753378
Capana04g000392	blue	0.753941
Capana11g002389	blue	0.754834
Capana00g004113	blue	0.754853
Capana12g002139	blue	0.754862
Capana07g000932	blue	0.755183
Capana00g000472	blue	0.755291
Capana07g002426	blue	0.755545
Capana02g001934	blue	0.756195
Capana04g001398	blue	0.756228
Capana01g000545	blue	0.756403
Capana00g000053	blue	0.756629
Capana00g001988	blue	0.756786
Capana04g002408	blue	0.757482
Capana01g000500	blue	0.758545
Capana09g002341	blue	0.75866
Capana03g002331	blue	0.758915
Capana12g001951	blue	0.759051
Capana03g000963	blue	0.759421
Capana03g000897	blue	0.759532
Capana07g000697	blue	0.761382
Capana07g000244	blue	0.761441
Capana02g000782	blue	0.761446
Capana08g002378	blue	0.761458
Capana12g002107	blue	0.762191
Capana02g003082	blue	0.763541
Capana05g000415	blue	0.763882
Capana02g002386	blue	0.764165
Capana05g000857	blue	0.764184
Capana01g002871	blue	0.76454
Capana01g003675	blue	0.764606
Capana04g000103	blue	0.76483
Capana02g002711	blue	0.764954
Capana11g001241	blue	0.765211
Capana03g003725	blue	0.765595
Capana00g001217	blue	0.767133
Capana11g000472	blue	0.767509
Capana02g001778	blue	0.76753
Capana07g000278	blue	0.767896
Capana07g000750	blue	0.768061
Capana01g000756	blue	0.76898
Capana00g003385	blue	0.769817
Capana02g002517	blue	0.770348
Capana02g002292	blue	0.770987
Capana11g002260	blue	0.771301
Capana06g000846	blue	0.771673
Capana01g003963	blue	0.771811
Capana02g001995	blue	0.772854
Capana01g002630	blue	0.773436
Capana06g002272	blue	0.773451
Capana08g002159	blue	0.773467
Capana03g000597	blue	0.7738
Capana11g001697	blue	0.774149
Capana11g001631	blue	0.774315
Capana02g001894	blue	0.774536
Capana01g003128	blue	0.774591
Capana03g000955	blue	0.775216
Capana06g002784	blue	0.775278
Capana02g002424	blue	0.775908
Capana10g000131	blue	0.776599
Capana04g000323	blue	0.776833
Capana06g000816	blue	0.777169
Capana06g002615	blue	0.777465
Capana02g002793	blue	0.777603
Capana12g002410	blue	0.7784
Capana04g000061	blue	0.77844
Capana03g001241	blue	0.77886
Capana00g002241	blue	0.779512
Capana10g001683	blue	0.780118
Capana00g003098	blue	0.780166
Capana03g000381	blue	0.780286
Capana10g002359	blue	0.780883
Capana03g001877	blue	0.781147
Capana07g001966	blue	0.781507
Capana03g004558	blue	0.781633
Capana00g004854	blue	0.781808
Capana11g000300	blue	0.781882
Capana11g000230	blue	0.781902
Capana02g002917	blue	0.782906
Capana03g003099	blue	0.784063
Capana04g000499	blue	0.784151
Capana00g002379	blue	0.784382
Capana10g000867	blue	0.785262
Capana06g000272	blue	0.785276
Capana06g002255	blue	0.787018
Capana07g002464	blue	0.787038
Capana03g004591	blue	0.78751
Capana08g000431	blue	0.787643
Capana07g001958	blue	0.788025
Capana04g000541	blue	0.788765
Capana09g001745	blue	0.788984
Capana09g001515	blue	0.789011
Capana10g000402	blue	0.789139
Capana05g002407	blue	0.789159
Capana06g000275	blue	0.789533
Capana01g002906	blue	0.790023
Capana12g002035	blue	0.7903
Capana03g000473	blue	0.790456
Capana01g001622	blue	0.790487
Capana10g000026	blue	0.79064
Capana03g000593	blue	0.791289
Capana00g000056	blue	0.791422
Capana03g001237	blue	0.791649
Capana00g003774	blue	0.792133
Capana02g003566	blue	0.792306
Capana08g000071	blue	0.793547
Capana05g000953	blue	0.794437
Capana01g003099	blue	0.795486
Capana01g001912	blue	0.795747
Capana01g000547	blue	0.795875
Capana00g001762	blue	0.796035
Capana05g001990	blue	0.79665
Capana02g001141	blue	0.797152
Capana01g000742	blue	0.79817
Capana01g003370	blue	0.798211
Capana00g002635	blue	0.79824
Capana01g003520	blue	0.798971
Capana05g000334	blue	0.799014
Capana04g000912	blue	0.799697
Capana06g000815	blue	0.799818
Capana00g004310	blue	0.799868
Capana10g001088	blue	0.800094
Capana04g002843	blue	0.800386
Capana03g000448	blue	0.800491
Capana12g002043	blue	0.800721
Capana04g001750	blue	0.801122
Capana02g002320	blue	0.801779
Capana03g000655	blue	0.801976
Capana03g000025	blue	0.802742
Capana02g000945	blue	0.803156
Capana11g000245	blue	0.803531
Capana06g001487	blue	0.803803
Capana01g004338	blue	0.804296
Capana01g003142	blue	0.804475
Capana06g000273	blue	0.805193
Capana00g002143	blue	0.805391
Capana00g004275	blue	0.805468
Capana04g000179	blue	0.805907
Capana05g002557	blue	0.80661
Capana00g004268	blue	0.807265
Capana01g003126	blue	0.807457
Capana11g000407	blue	0.80755
Capana05g001092	blue	0.808239
Capana01g000509	blue	0.808971
Capana09g002159	blue	0.809657
Capana10g002248	blue	0.810194
Capana02g002764	blue	0.811119
Capana05g000181	blue	0.811203
Capana06g001607	blue	0.81154
Capana02g002900	blue	0.811669
Capana05g002317	blue	0.8118
Capana06g001152	blue	0.8122
Capana07g001377	blue	0.812359
Capana03g003258	blue	0.812448
Capana00g003375	blue	0.81344
Capana05g000771	blue	0.814178
Capana11g000402	blue	0.814487
Capana12g002137	blue	0.81548
Capana12g001281	blue	0.816501
Capana01g000185	blue	0.816516
Capana01g001685	blue	0.816715
Capana03g001922	blue	0.81729
Capana00g000339	blue	0.818303
Capana02g002595	blue	0.819128
Capana03g004422	blue	0.819225
Capana04g000066	blue	0.819461
Capana09g002270	blue	0.81948
Capana09g000545	blue	0.819759
Capana06g001979	blue	0.819886
Capana04g000035	blue	0.819947
Capana08g001489	blue	0.820328
Capana01g002345	blue	0.820438
Capana00g004413	blue	0.820666
Capana03g000686	blue	0.820857
Capana09g001706	blue	0.821423
Capana08g001603	blue	0.822057
Capana06g003058	blue	0.822103
Capana02g002652	blue	0.822163
Capana02g001953	blue	0.822745
Capana07g000089	blue	0.822868
Capana09g001045	blue	0.82349
Capana03g003660	blue	0.8238
Capana01g001932	blue	0.824161
Capana00g004772	blue	0.824251
Capana02g002058	blue	0.824401
Capana05g000353	blue	0.824844
Capana11g001463	blue	0.825125
Capana04g000034	blue	0.825162
Capana04g000125	blue	0.825578
Capana03g000037	blue	0.825583
Capana12g002244	blue	0.825957
Capana03g000947	blue	0.825976
Capana01g001365	blue	0.825981
Capana12g000537	blue	0.826142
Capana07g000260	blue	0.826689
Capana07g000733	blue	0.826875
Capana01g001053	blue	0.827
Capana08g001434	blue	0.827141
Capana01g000054	blue	0.827196
Capana08g000088	blue	0.827405
Capana00g001616	blue	0.827763
Capana05g002210	blue	0.828047
Capana01g004286	blue	0.828077
Capana04g000629	blue	0.828258
Capana04g001884	blue	0.828417
Capana03g000447	blue	0.828609
Capana03g000553	blue	0.828774
Capana03g003650	blue	0.828806
Capana07g001590	blue	0.829068
Capana10g001609	blue	0.830093
Capana08g002619	blue	0.830683
Capana02g001713	blue	0.830777
Capana04g002601	blue	0.830822
Capana02g002250	blue	0.83098
Capana06g000455	blue	0.83106
Capana06g002297	blue	0.831118
Capana08g001589	blue	0.831463
Capana10g002185	blue	0.831846
Capana09g001763	blue	0.83205
Capana05g002195	blue	0.832263
Capana07g001904	blue	0.832289
Capana07g001167	blue	0.832333
Capana02g003517	blue	0.832566
Capana05g000885	blue	0.832808
Capana06g002957	blue	0.832983
Capana04g000396	blue	0.833022
Capana12g000248	blue	0.833213
Capana10g000043	blue	0.833293
Capana02g003709	blue	0.833708
Capana02g003087	blue	0.833795
Capana09g000691	blue	0.833804
Capana01g000698	blue	0.834272
Capana10g002146	blue	0.834591
Capana04g001157	blue	0.834717
Capana02g001140	blue	0.835066
Capana11g000442	blue	0.835116
Capana05g000123	blue	0.835134
Capana05g002049	blue	0.835444
Capana02g002049	blue	0.835773
Capana00g004112	blue	0.835902
Capana03g001154	blue	0.836103
Capana02g002895	blue	0.836508
Capana00g003858	blue	0.836526
Capana00g003860	blue	0.836855
Capana03g000815	blue	0.837737
Capana03g001876	blue	0.837745
Capana03g000497	blue	0.838188
Capana03g001320	blue	0.838335
Capana11g001868	blue	0.839088
Capana12g002703	blue	0.839198
Capana09g000232	blue	0.83931
Capana01g002012	blue	0.839717
Capana02g002102	blue	0.839788
Capana00g000508	blue	0.840156
Capana03g000909	blue	0.840319
Capana03g001321	blue	0.840352
Capana11g001600	blue	0.840449
Capana02g003313	blue	0.840472
Capana00g004604	blue	0.840486
Capana05g001734	blue	0.840624
Capana00g003384	blue	0.840636
Capana08g001117	blue	0.840866
Capana00g003570	blue	0.841158
Capana12g000389	blue	0.841161
Capana06g001857	blue	0.841398
Capana02g003440	blue	0.841696
Capana06g000353	blue	0.841776
Capana12g002864	blue	0.841831
Capana07g001867	blue	0.841915
Capana00g004528	blue	0.842078
Capana02g003377	blue	0.842104
Capana02g002514	blue	0.842864
Capana00g003808	blue	0.843211
Capana02g003427	blue	0.843298
Capana07g001199	blue	0.843538
Capana06g000988	blue	0.844054
Capana00g004852	blue	0.844092
Capana06g000346	blue	0.844256
Capana10g000190	blue	0.844265
Capana03g001117	blue	0.844546
Capana08g000685	blue	0.844638
Capana01g000418	blue	0.844936
Capana01g003790	blue	0.845066
Capana07g000049	blue	0.845106
Capana03g000115	blue	0.845403
Capana02g001323	blue	0.84572
Capana01g000729	blue	0.845845
Capana05g002079	blue	0.845914
Capana02g000175	blue	0.846037
Capana00g002383	blue	0.846136
Capana01g002905	blue	0.846251
Capana02g002052	blue	0.84728
Capana06g000497	blue	0.847366
Capana02g000568	blue	0.848363
Capana00g004531	blue	0.848539
Capana00g002629	blue	0.848643
Capana04g001586	blue	0.848949
Capana00g004750	blue	0.84937
Capana08g001247	blue	0.849444
Capana08g001958	blue	0.849456
Capana01g003965	blue	0.849481
Capana00g004925	blue	0.849648
Capana12g000032	blue	0.849812
Capana11g001954	blue	0.849816
Capana04g002255	blue	0.850046
Capana03g000357	blue	0.850829
Capana11g000094	blue	0.851155
Capana11g000102	blue	0.85127
Capana06g001613	blue	0.851351
Capana04g002510	blue	0.851935
Capana09g001740	blue	0.851944
Capana01g004480	blue	0.852727
Capana05g000668	blue	0.852837
Capana07g002242	blue	0.853365
Capana06g002664	blue	0.853481
Capana00g001660	blue	0.853681
Capana00g003739	blue	0.853712
Capana03g004198	blue	0.853784
Capana01g004476	blue	0.853907
Capana03g003733	blue	0.85439
Capana02g000499	blue	0.854867
Capana05g000810	blue	0.855059
Capana01g001143	blue	0.855107
Capana02g000494	blue	0.85538
Capana12g000852	blue	0.855648
Capana04g001479	blue	0.855691
Capana01g001434	blue	0.855826
Capana10g002240	blue	0.855971
Capana03g000667	blue	0.856477
Capana08g001910	blue	0.856727
Capana02g002433	blue	0.856823
Capana02g002141	blue	0.857158
Capana10g000271	blue	0.857167
Capana03g002039	blue	0.857308
Capana06g000814	blue	0.857488
Capana08g001975	blue	0.857533
Capana02g003382	blue	0.857602
Capana08g002338	blue	0.857696
Capana04g002566	blue	0.857743
Capana09g001437	blue	0.857807
Capana08g001524	blue	0.857874
Capana02g001382	blue	0.858576
Capana02g000475	blue	0.858606
Capana08g002351	blue	0.858799
Capana11g001490	blue	0.859209
Capana02g001090	blue	0.859227
Capana01g001116	blue	0.859477
Capana02g003591	blue	0.859936
Capana02g001365	blue	0.859959
Capana03g001003	blue	0.859965
Capana03g003420	blue	0.86013
Capana01g000139	blue	0.860257
Capana05g001897	blue	0.860328
Capana03g002377	blue	0.860622
Capana12g002248	blue	0.860758
Capana00g003260	blue	0.860806
Capana01g003597	blue	0.860824
Capana03g003771	blue	0.861137
Capana00g001129	blue	0.86161
Capana02g002389	blue	0.861761
Capana11g000071	blue	0.861805
Capana00g002380	blue	0.861985
Capana07g001866	blue	0.8621
Capana02g003630	blue	0.862657
Capana05g000830	blue	0.862726
Capana02g002221	blue	0.863137
Capana04g000601	blue	0.863327
Capana08g001889	blue	0.863582
Capana09g002097	blue	0.863724
Capana05g001753	blue	0.863817
Capana08g000429	blue	0.864009
Capana01g002104	blue	0.86415
Capana06g002498	blue	0.864208
Capana08g001702	blue	0.864441
Capana03g000578	blue	0.864446
Capana01g001284	blue	0.864731
Capana03g000759	blue	0.864842
Capana05g001752	blue	0.864855
Capana02g001898	blue	0.86503
Capana12g000231	blue	0.865366
Capana03g000848	blue	0.865557
Capana05g002406	blue	0.865895
Capana03g001834	blue	0.866034
Capana03g003630	blue	0.866813
Capana02g003572	blue	0.866866
Capana03g004214	blue	0.867599
Capana08g002575	blue	0.867741
Capana02g002654	blue	0.86782
Capana12g001742	blue	0.867839
Capana04g000945	blue	0.867981
Capana03g001712	blue	0.868017
Capana02g001100	blue	0.86813
Capana08g001044	blue	0.868235
Capana10g000317	blue	0.868378
Capana07g000439	blue	0.868607
Capana00g004851	blue	0.868726
Capana12g002042	blue	0.869279
Capana02g002318	blue	0.869282
Capana03g003347	blue	0.869545
Capana08g002331	blue	0.869557
Capana07g001980	blue	0.869946
Capana03g001827	blue	0.869985
Capana04g000049	blue	0.87002
Capana03g001910	blue	0.870083
Capana12g002615	blue	0.870099
Capana03g000052	blue	0.870207
Capana03g001716	blue	0.870505
Capana08g002249	blue	0.870916
Capana00g000608	blue	0.871087
Capana01g001112	blue	0.871395
Capana00g003301	blue	0.871639
Capana02g001800	blue	0.872018
Capana08g002330	blue	0.872455
Capana01g003411	blue	0.87254
Capana08g002308	blue	0.873211
Capana06g000459	blue	0.873416
Capana00g003134	blue	0.873441
Capana12g000756	blue	0.874497
Capana01g001342	blue	0.874559
Capana11g002253	blue	0.874695
Capana03g000599	blue	0.875008
Capana03g001653	blue	0.875035
Capana11g000655	blue	0.875238
Capana08g000683	blue	0.875294
Capana11g000406	blue	0.875613
Capana12g002664	blue	0.875698
Capana12g002052	blue	0.875711
Capana06g002129	blue	0.875998
Capana06g001183	blue	0.876207
Capana00g003212	blue	0.876213
Capana06g000394	blue	0.876304
Capana03g002403	blue	0.877117
Capana10g001574	blue	0.87751
Capana03g003455	blue	0.877645
Capana02g003629	blue	0.877942
Capana02g003611	blue	0.878198
Capana09g001866	blue	0.878291
Capana06g001204	blue	0.878416
Capana02g002146	blue	0.878423
Capana07g000970	blue	0.878638
Capana09g000305	blue	0.878639
Capana03g000795	blue	0.878746
Capana09g000144	blue	0.879013
Capana03g001838	blue	0.879093
Capana00g001253	blue	0.879137
Capana01g000880	blue	0.879329
Capana08g001422	blue	0.879832
Capana11g001846	blue	0.880147
Capana03g003992	blue	0.880205
Capana11g001939	blue	0.880334
Capana11g002161	blue	0.880527
Capana03g000790	blue	0.880552
Capana01g003486	blue	0.880589
Capana00g000553	blue	0.880636
Capana12g002398	blue	0.880671
Capana04g002627	blue	0.880716
Capana04g000997	blue	0.880829
Capana02g002034	blue	0.880905
Capana03g001987	blue	0.880922
Capana11g000476	blue	0.880929
Capana11g000718	blue	0.881098
Capana00g002952	blue	0.88117
Capana06g002718	blue	0.881195
Capana08g000976	blue	0.881219
Capana02g001896	blue	0.881355
Capana04g000673	blue	0.881496
Capana02g002092	blue	0.88163
Capana01g001614	blue	0.881813
Capana02g001867	blue	0.882064
Capana12g002404	blue	0.882081
Capana00g001445	blue	0.882163
Capana00g002627	blue	0.882317
Capana03g001837	blue	0.88269
Capana00g000580	blue	0.882695
Capana12g002385	blue	0.882879
Capana11g000374	blue	0.883073
Capana01g000533	blue	0.883134
Capana09g001859	blue	0.883517
Capana07g002436	blue	0.883565
Capana04g001993	blue	0.883647
Capana02g001706	blue	0.883737
Capana02g002330	blue	0.884193
Capana08g002553	blue	0.884485
Capana05g002561	blue	0.884547
Capana01g000413	blue	0.884797
Capana03g004521	blue	0.884975
Capana03g001069	blue	0.885221
Capana00g002764	blue	0.885519
Capana01g000501	blue	0.885659
Capana05g000569	blue	0.885712
Capana06g000456	blue	0.885946
Capana09g000121	blue	0.886029
Capana04g001001	blue	0.886271
Capana04g001929	blue	0.886309
Capana05g001759	blue	0.886424
Capana03g000669	blue	0.886813
Capana04g000576	blue	0.887554
Capana00g004269	blue	0.887772
Capana05g000129	blue	0.887829
Capana09g002342	blue	0.887914
Capana03g002038	blue	0.887956
Capana01g000078	blue	0.888566
Capana00g003075	blue	0.888785
Capana08g002258	blue	0.889034
Capana11g001603	blue	0.889357
Capana02g002048	blue	0.889666
Capana00g003229	blue	0.889712
Capana12g002729	blue	0.889718
Capana03g000427	blue	0.890032
Capana03g002680	blue	0.890389
Capana00g004154	blue	0.890454
Capana12g002106	blue	0.890811
Capana12g000797	blue	0.890923
Capana05g001891	blue	0.891027
Capana02g003189	blue	0.891043
Capana00g002008	blue	0.89126
Capana01g003751	blue	0.891413
Capana01g003183	blue	0.891499
Capana10g001220	blue	0.891499
Capana03g003783	blue	0.891648
Capana03g001067	blue	0.891683
Capana01g001678	blue	0.891899
Capana03g000764	blue	0.891936
Capana04g000453	blue	0.892075
Capana02g002735	blue	0.892205
Capana01g003854	blue	0.892523
Capana05g001147	blue	0.892679
Capana02g003075	blue	0.892685
Capana08g001270	blue	0.892782
Capana12g001883	blue	0.892884
Capana02g003310	blue	0.892987
Capana02g000298	blue	0.893235
Capana07g001872	blue	0.8934
Capana05g000502	blue	0.893421
Capana05g002062	blue	0.893472
Capana09g002041	blue	0.893512
Capana07g001045	blue	0.893702
Capana01g002805	blue	0.893868
Capana04g001053	blue	0.894198
Capana09g001148	blue	0.894673
Capana01g003244	blue	0.894675
Capana03g003670	blue	0.895009
Capana00g003628	blue	0.895182
Capana10g000705	blue	0.895269
Capana03g000715	blue	0.895314
Capana02g003073	blue	0.895612
Capana05g000897	blue	0.895691
Capana04g000166	blue	0.895737
Capana03g000932	blue	0.895961
Capana09g001153	blue	0.896287
Capana03g001212	blue	0.89633
Capana08g002019	blue	0.896468
Capana02g003518	blue	0.89651
Capana08g002028	blue	0.896512
Capana06g001754	blue	0.896585
Capana06g000196	blue	0.896668
Capana07g001878	blue	0.896853
Capana00g002884	blue	0.896857
Capana06g000921	blue	0.897195
Capana02g002800	blue	0.897317
Capana03g001056	blue	0.897518
Capana02g002286	blue	0.897668
Capana00g002628	blue	0.897716
Capana08g000700	blue	0.89775
Capana09g001638	blue	0.897897
Capana02g003426	blue	0.898218
Capana01g000167	blue	0.898313
Capana01g000661	blue	0.898445
Capana02g002145	blue	0.898611
Capana08g002177	blue	0.898663
Capana02g000001	blue	0.898715
Capana01g003380	blue	0.898872
Capana10g000775	blue	0.899219
Capana01g002304	blue	0.899297
Capana02g003100	blue	0.899644
Capana08g001377	blue	0.89968
Capana06g003071	blue	0.899733
Capana11g002160	blue	0.899734
Capana07g001575	blue	0.899934
Capana00g003668	blue	0.900018
Capana09g000349	blue	0.900071
Capana12g001497	blue	0.900359
Capana12g002118	blue	0.900554
Capana00g003520	blue	0.900788
Capana00g003390	blue	0.900914
Capana02g001127	blue	0.901017
Capana07g002138	blue	0.901371
Capana04g002425	blue	0.901547
Capana10g002413	blue	0.901637
Capana03g002068	blue	0.901676
Capana01g000377	blue	0.901783
Capana10g000031	blue	0.901894
Capana04g000739	blue	0.902236
Capana03g000768	blue	0.902349
Capana04g000931	blue	0.902355
Capana11g002270	blue	0.902738
Capana06g001417	blue	0.902807
Capana02g002734	blue	0.902986
Capana03g001317	blue	0.903127
Capana02g001216	blue	0.903182
Capana01g000552	blue	0.903302
Capana01g002771	blue	0.903357
Capana08g000838	blue	0.90342
Capana11g002262	blue	0.903456
Capana01g000646	blue	0.903457
Capana08g001747	blue	0.903463
Capana00g001230	blue	0.903554
Capana08g002414	blue	0.903621
Capana05g001286	blue	0.903634
Capana00g004508	blue	0.903719
Capana07g002212	blue	0.903725
Capana00g002150	blue	0.90384
Capana08g002490	blue	0.903843
Capana03g001944	blue	0.903868
Capana05g001602	blue	0.903937
Capana03g004421	blue	0.903949
Capana02g002406	blue	0.904014
Capana01g000423	blue	0.904241
Capana09g001871	blue	0.904497
Capana02g002296	blue	0.90454
Capana02g001614	blue	0.904631
Capana00g002320	blue	0.904862
Capana01g001433	blue	0.904945
Capana07g000256	blue	0.904971
Capana01g000882	blue	0.905026
Capana07g001716	blue	0.905031
Capana00g003522	blue	0.905996
Capana12g002149	blue	0.906211
Capana00g000701	blue	0.906543
Capana12g001023	blue	0.906748
Capana01g000731	blue	0.906948
Capana06g000021	blue	0.90701
Capana02g000082	blue	0.907011
Capana10g001451	blue	0.907023
Capana03g001114	blue	0.908057
Capana03g000245	blue	0.908067
Capana03g000033	blue	0.908769
Capana05g000349	blue	0.908864
Capana08g002408	blue	0.908996
Capana05g000290	blue	0.909108
Capana12g002335	blue	0.909198
Capana12g002433	blue	0.909224
Capana09g001583	blue	0.909392
Capana00g002765	blue	0.909392
Capana02g000279	blue	0.909516
Capana07g001123	blue	0.909682
Capana02g001335	blue	0.909704
Capana06g001068	blue	0.909726
Capana12g001690	blue	0.909821
Capana00g002160	blue	0.910094
Capana06g001650	blue	0.91021
Capana02g001068	blue	0.910292
Capana06g001499	blue	0.910303
Capana10g001200	blue	0.910717
Capana10g000707	blue	0.910927
Capana02g000898	blue	0.911017
Capana06g000757	blue	0.911256
Capana07g001800	blue	0.911774
Capana07g002280	blue	0.911787
Capana07g000059	blue	0.911907
Capana03g003498	blue	0.911954
Capana02g001640	blue	0.912081
Capana01g003208	blue	0.912407
Capana03g001836	blue	0.912453
Capana00g002332	blue	0.912817
Capana03g001374	blue	0.912945
Capana02g003525	blue	0.913003
Capana12g002450	blue	0.913101
Capana03g001830	blue	0.913301
Capana07g000206	blue	0.913398
Capana00g000610	blue	0.913562
Capana03g002158	blue	0.913582
Capana06g002105	blue	0.913584
Capana01g003600	blue	0.913652
Capana06g001174	blue	0.913808
Capana04g000516	blue	0.913965
Capana03g004262	blue	0.914088
Capana12g001028	blue	0.914309
Capana02g000802	blue	0.914316
Capana09g002444	blue	0.914566
Capana01g000839	blue	0.914646
Capana01g002555	blue	0.914928
Capana06g001416	blue	0.914971
Capana09g002199	blue	0.915174
Capana10g000708	blue	0.915571
Capana03g001759	blue	0.915851
Capana00g003083	blue	0.915974
Capana01g004390	blue	0.916107
Capana01g004472	blue	0.916179
Capana02g001094	blue	0.916228
Capana03g003822	blue	0.916603
Capana09g001799	blue	0.916609
Capana03g000796	blue	0.916695
Capana03g000487	blue	0.916715
Capana06g001437	blue	0.91693
Capana02g002105	blue	0.917178
Capana00g002035	blue	0.917413
Capana07g001595	blue	0.917707
Capana03g001831	blue	0.917941
Capana09g001828	blue	0.917965
Capana02g001513	blue	0.918062
Capana09g001938	blue	0.918316
Capana11g001953	blue	0.918429
Capana00g000290	blue	0.9185
Capana03g001238	blue	0.918753
Capana03g000252	blue	0.9191
Capana02g001177	blue	0.919357
Capana03g000102	blue	0.919401
Capana10g001266	blue	0.919426
Capana01g000327	blue	0.919451
Capana02g000666	blue	0.919597
Capana03g000051	blue	0.9196
Capana05g002540	blue	0.919612
Capana01g000037	blue	0.919778
Capana00g003650	blue	0.919818
Capana07g000705	blue	0.919845
Capana10g001548	blue	0.920089
Capana10g001856	blue	0.920255
Capana01g003435	blue	0.920514
Capana09g000758	blue	0.92075
Capana11g000878	blue	0.92076
Capana08g002402	blue	0.921121
Capana00g000627	blue	0.921137
Capana09g001610	blue	0.921246
Capana11g000342	blue	0.921505
Capana02g002689	blue	0.921509
Capana00g000910	blue	0.921668
Capana10g002263	blue	0.921768
Capana08g001407	blue	0.922028
Capana07g000257	blue	0.922274
Capana11g002036	blue	0.922373
Capana07g002104	blue	0.922558
Capana10g001171	blue	0.922663
Capana07g000687	blue	0.922844
Capana02g001954	blue	0.922876
Capana04g001249	blue	0.922919
Capana04g001051	blue	0.922977
Capana04g001507	blue	0.923046
Capana00g004856	blue	0.923564
Capana04g001495	blue	0.923607
Capana05g000823	blue	0.923624
Capana06g001182	blue	0.923722
Capana03g003241	blue	0.923754
Capana07g000527	blue	0.923972
Capana08g001495	blue	0.92399
Capana04g002257	blue	0.924168
Capana03g001107	blue	0.924225
Capana10g001520	blue	0.924269
Capana02g002122	blue	0.924276
Capana02g001151	blue	0.924294
Capana00g003138	blue	0.9244
Capana08g000894	blue	0.924418
Capana08g000105	blue	0.924627
Capana02g002148	blue	0.924666
Capana04g002548	blue	0.924689
Capana05g000218	blue	0.924955
Capana06g000393	blue	0.925144
Capana05g001237	blue	0.925224
Capana12g002432	blue	0.925385
Capana07g002144	blue	0.925435
Capana05g001981	blue	0.925533
Capana01g001108	blue	0.925655
Capana00g003837	blue	0.926147
Capana08g001012	blue	0.926196
Capana00g000874	blue	0.926222
Capana05g001604	blue	0.926325
Capana07g000410	blue	0.926409
Capana12g000878	blue	0.926679
Capana07g002243	blue	0.926909
Capana00g004193	blue	0.926943
Capana01g000697	blue	0.927375
Capana08g002151	blue	0.92744
Capana10g001629	blue	0.927469
Capana12g002624	blue	0.927648
Capana09g001830	blue	0.927973
Capana12g002441	blue	0.928267
Capana03g002114	blue	0.928667
Capana06g000663	blue	0.928672
Capana03g000103	blue	0.928771
Capana07g000528	blue	0.928832
Capana08g002037	blue	0.928908
Capana00g001446	blue	0.929055
Capana08g002570	blue	0.929093
Capana01g000466	blue	0.929283
Capana12g002673	blue	0.929438
Capana01g000843	blue	0.929731
Capana06g000758	blue	0.929735
Capana00g002988	blue	0.929906
Capana02g003074	blue	0.930113
Capana02g001200	blue	0.930155
Capana02g002139	blue	0.930426
Capana03g002554	blue	0.930491
Capana08g001792	blue	0.930492
Capana08g002342	blue	0.930636
Capana01g000247	blue	0.930681
Capana06g000408	blue	0.9307
Capana11g001057	blue	0.930746
Capana03g000898	blue	0.930843
Capana04g000658	blue	0.930884
Capana03g003770	blue	0.930885
Capana09g001992	blue	0.930962
Capana01g000964	blue	0.931015
Capana08g001503	blue	0.931096
Capana06g000920	blue	0.931715
Capana12g000958	blue	0.932021
Capana00g002622	blue	0.932204
Capana07g001827	blue	0.93223
Capana02g003418	blue	0.932327
Capana03g001087	blue	0.932331
Capana02g003359	blue	0.932333
Capana00g004853	blue	0.932581
Capana02g001983	blue	0.932685
Capana06g000740	blue	0.932948
Capana11g002015	blue	0.932969
Capana12g001989	blue	0.933423
Capana08g000841	blue	0.933534
Capana02g000632	blue	0.933554
Capana05g000896	blue	0.933581
Capana03g001494	blue	0.933711
Capana06g002341	blue	0.934055
Capana01g004425	blue	0.934185
Capana01g003618	blue	0.934502
Capana02g001851	blue	0.934551
Capana09g000709	blue	0.93467
Capana02g001658	blue	0.934729
Capana02g001666	blue	0.934808
Capana03g001757	blue	0.934825
Capana06g000169	blue	0.934879
Capana05g000028	blue	0.934886
Capana12g001923	blue	0.93493
Capana00g003659	blue	0.93502
Capana04g000590	blue	0.935127
Capana03g001269	blue	0.935246
Capana00g004766	blue	0.935347
Capana07g000255	blue	0.935837
Capana06g001415	blue	0.935933
Capana02g002794	blue	0.935936
Capana01g002803	blue	0.936308
Capana00g000909	blue	0.936609
Capana06g001270	blue	0.936824
Capana11g000739	blue	0.936843
Capana03g001013	blue	0.936981
Capana12g000164	blue	0.93745
Capana05g000874	blue	0.937517
Capana08g001466	blue	0.937646
Capana03g003769	blue	0.937687
Capana05g000033	blue	0.937692
Capana08g002319	blue	0.937937
Capana12g000572	blue	0.938006
[truncated: 10,444 more rows]

## Sheet: Table S4
Table S4. GO description of genes in three modules related to Xcv resistance response.
Gene_id	GO_ID	Ontology	Module	GO_Description
Capana06g002704	GO:0048589	biological_process	black	developmental growth
Capana06g002704	GO:0016049	biological_process	black	cell growth
Capana06g002704	GO:0030163	biological_process	black	protein catabolic process
Capana06g002704	GO:0009826	biological_process	black	unidimensional cell growth
Capana06g002704	GO:1901700	biological_process	black	response to oxygen-containing compound
Capana06g002704	GO:0044267	biological_process	black	cellular protein metabolic process
Capana06g002704	GO:0097305	biological_process	black	response to alcohol
Capana06g002704	GO:0048316	biological_process	black	seed development
Capana06g002704	GO:0006950	biological_process	black	response to stress
Capana06g002704	GO:0048856	biological_process	black	anatomical structure development
Capana06g002704	GO:0040007	biological_process	black	growth
Capana06g002704	GO:0051865	biological_process	black	protein autoubiquitination
Capana06g002704	GO:0006464	biological_process	black	cellular protein modification process
Capana06g002704	GO:0048731	biological_process	black	system development
Capana06g002704	GO:0009791	biological_process	black	post-embryonic development
Capana06g002704	GO:0044260	biological_process	black	cellular macromolecule metabolic process
Capana06g002704	GO:0032989	biological_process	black	cellular component morphogenesis
Capana06g002704	GO:0043632	biological_process	black	modification-dependent macromolecule catabolic process
Capana06g002704	GO:0009415	biological_process	black	response to water
Capana06g002704	GO:0010033	biological_process	black	response to organic substance
Capana06g002704	GO:0033993	biological_process	black	response to lipid
Capana06g002704	GO:0032446	biological_process	black	protein modification by small protein conjugation
Capana06g002704	GO:0061458	biological_process	black	reproductive system development
Capana06g002704	GO:0009628	biological_process	black	response to abiotic stimulus
Capana06g002704	GO:0022414	biological_process	black	reproductive process
Capana06g002704	GO:0008150	biological_process	black	biological_process
Capana06g002704	GO:0043412	biological_process	black	macromolecule modification
Capana06g002704	GO:0050896	biological_process	black	response to stimulus
Capana06g002704	GO:0009888	biological_process	black	tissue development
Capana06g002704	GO:0006807	biological_process	black	nitrogen compound metabolic process
Capana06g002704	GO:1901564	biological_process	black	organonitrogen compound metabolic process
Capana06g002704	GO:1901565	biological_process	black	organonitrogen compound catabolic process
Capana06g002704	GO:0010154	biological_process	black	fruit development
Capana06g002704	GO:0043170	biological_process	black	macromolecule metabolic process
Capana06g002704	GO:0016567	biological_process	black	protein ubiquitination
Capana06g002704	GO:0009725	biological_process	black	response to hormone
Capana06g002704	GO:0036211	biological_process	black	protein modification process
Capana06g002704	GO:0070647	biological_process	black	protein modification by small protein conjugation or removal
Capana06g002704	GO:0051603	biological_process	black	proteolysis involved in cellular protein catabolic process
Capana06g002704	GO:0042493	biological_process	black	response to drug
Capana06g002704	GO:0044265	biological_process	black	cellular macromolecule catabolic process
Capana06g002704	GO:0016043	biological_process	black	cellular component organization
Capana06g002704	GO:0006508	biological_process	black	proteolysis
Capana06g002704	GO:0090558	biological_process	black	plant epidermis development
Capana06g002704	GO:0043161	biological_process	black	proteasome-mediated ubiquitin-dependent protein catabolic process
Capana06g002704	GO:0044238	biological_process	black	primary metabolic process
Capana06g002704	GO:0010498	biological_process	black	proteasomal protein catabolic process
Capana06g002704	GO:0030154	biological_process	black	cell differentiation
Capana06g002704	GO:0009056	biological_process	black	catabolic process
Capana06g002704	GO:0019941	biological_process	black	modification-dependent protein catabolic process
Capana06g002704	GO:0009987	biological_process	black	cellular process
Capana06g002704	GO:0090378	biological_process	black	seed trichome elongation
Capana06g002704	GO:0001101	biological_process	black	response to acid chemical
Capana06g002704	GO:0009653	biological_process	black	anatomical structure morphogenesis
Capana06g002704	GO:0009414	biological_process	black	response to water deprivation
Capana06g002704	GO:0044248	biological_process	black	cellular catabolic process
Capana06g002704	GO:0032502	biological_process	black	developmental process
Capana06g002704	GO:0060560	biological_process	black	developmental growth involved in morphogenesis
Capana06g002704	GO:0071704	biological_process	black	organic substance metabolic process
Capana06g002704	GO:0008152	biological_process	black	metabolic process
Capana06g002704	GO:0042221	biological_process	black	response to chemical
Capana06g002704	GO:0071840	biological_process	black	cellular component organization or biogenesis
Capana06g002704	GO:0032504	biological_process	black	multicellular organism reproduction
Capana06g002704	GO:1901575	biological_process	black	organic substance catabolic process
Capana06g002704	GO:0009737	biological_process	black	response to abscisic acid
Capana06g002704	GO:0090376	biological_process	black	seed trichome differentiation
Capana06g002704	GO:0009057	biological_process	black	macromolecule catabolic process
Capana06g002704	GO:1901698	biological_process	black	response to nitrogen compound
Capana06g002704	GO:0010243	biological_process	black	response to organonitrogen compound
Capana06g002704	GO:0000904	biological_process	black	cell morphogenesis involved in differentiation
Capana06g002704	GO:0048608	biological_process	black	reproductive structure development
Capana06g002704	GO:0000902	biological_process	black	cell morphogenesis
Capana06g002704	GO:0019538	biological_process	black	protein metabolic process
Capana06g002704	GO:0000003	biological_process	black	reproduction
Capana06g002704	GO:0009719	biological_process	black	response to endogenous stimulus
Capana06g002704	GO:0032501	biological_process	black	multicellular organismal process
Capana06g002704	GO:0003006	biological_process	black	developmental process involved in reproduction
Capana06g002704	GO:0044237	biological_process	black	cellular metabolic process
Capana06g002704	GO:0048869	biological_process	black	cellular developmental process
Capana06g002704	GO:0006511	biological_process	black	ubiquitin-dependent protein catabolic process
Capana06g002704	GO:0007275	biological_process	black	multicellular organism development
Capana06g002704	GO:0048468	biological_process	black	cell development
Capana06g002704	GO:0010026	biological_process	black	trichome differentiation
Capana06g002704	GO:0044257	biological_process	black	cellular protein catabolic process
Capana06g002704	GO:0010035	biological_process	black	response to inorganic substance
Capana06g002704	GO:0010200	biological_process	black	response to chitin
Capana06g002704	GO:0022412	biological_process	black	cellular process involved in reproduction in multicellular organism
Capana06g002704	GO:0000209	biological_process	black	protein polyubiquitination
Capana09g000140	GO:0006633	biological_process	black	fatty acid biosynthetic process
Capana09g000140	GO:0016053	biological_process	black	organic acid biosynthetic process
Capana09g000140	GO:0006082	biological_process	black	organic acid metabolic process
Capana09g000140	GO:0009628	biological_process	black	response to abiotic stimulus
Capana09g000140	GO:0044249	biological_process	black	cellular biosynthetic process
Capana09g000140	GO:0006631	biological_process	black	fatty acid metabolic process
Capana09g000140	GO:0009266	biological_process	black	response to temperature stimulus
Capana09g000140	GO:0044281	biological_process	black	small molecule metabolic process
Capana09g000140	GO:0009793	biological_process	black	embryo development ending in seed dormancy
Capana09g000140	GO:0048316	biological_process	black	seed development
Capana09g000140	GO:0006636	biological_process	black	unsaturated fatty acid biosynthetic process
Capana09g000140	GO:0043436	biological_process	black	oxoacid metabolic process
Capana09g000140	GO:0046394	biological_process	black	carboxylic acid biosynthetic process
Capana09g000140	GO:0050896	biological_process	black	response to stimulus
Capana09g000140	GO:0000003	biological_process	black	reproduction
Capana09g000140	GO:0044237	biological_process	black	cellular metabolic process
Capana09g000140	GO:0009790	biological_process	black	embryo development
Capana09g000140	GO:0019752	biological_process	black	carboxylic acid metabolic process
Capana09g000140	GO:0009631	biological_process	black	cold acclimation
Capana09g000140	GO:0006950	biological_process	black	response to stress
Capana09g000140	GO:0008150	biological_process	black	biological_process
Capana09g000140	GO:0009791	biological_process	black	post-embryonic development
Capana09g000140	GO:0044255	biological_process	black	cellular lipid metabolic process
Capana09g000140	GO:0071704	biological_process	black	organic substance metabolic process
Capana09g000140	GO:0007275	biological_process	black	multicellular organism development
Capana09g000140	GO:0032787	biological_process	black	monocarboxylic acid metabolic process
Capana09g000140	GO:0008152	biological_process	black	metabolic process
Capana09g000140	GO:0022414	biological_process	black	reproductive process
Capana09g000140	GO:0072330	biological_process	black	monocarboxylic acid biosynthetic process
Capana09g000140	GO:0044238	biological_process	black	primary metabolic process
Capana09g000140	GO:0033559	biological_process	black	unsaturated fatty acid metabolic process
Capana09g000140	GO:0006629	biological_process	black	lipid metabolic process
Capana09g000140	GO:0003006	biological_process	black	developmental process involved in reproduction
Capana09g000140	GO:0061458	biological_process	black	reproductive system development
Capana09g000140	GO:0048608	biological_process	black	reproductive structure development
Capana09g000140	GO:0010154	biological_process	black	fruit development
Capana09g000140	GO:0009987	biological_process	black	cellular process
Capana09g000140	GO:0032502	biological_process	black	developmental process
Capana09g000140	GO:0009058	biological_process	black	biosynthetic process
Capana09g000140	GO:0009409	biological_process	black	response to cold
Capana09g000140	GO:0044283	biological_process	black	small molecule biosynthetic process
Capana09g000140	GO:0032501	biological_process	black	multicellular organismal process
Capana09g000140	GO:0048856	biological_process	black	anatomical structure development
Capana09g000140	GO:0048731	biological_process	black	system development
Capana09g000140	GO:1901576	biological_process	black	organic substance biosynthetic process
Capana09g000140	GO:0008610	biological_process	black	lipid biosynthetic process
Capana09g000178	GO:0009628	biological_process	black	response to abiotic stimulus
Capana09g000178	GO:0009746	biological_process	black	response to hexose
Capana09g000178	GO:0051240	biological_process	black	positive regulation of multicellular organismal process
Capana09g000178	GO:0048582	biological_process	black	positive regulation of post-embryonic development
Capana09g000178	GO:0046463	biological_process	black	acylglycerol biosynthetic process
Capana09g000178	GO:0022414	biological_process	black	reproductive process
Capana09g000178	GO:0033993	biological_process	black	response to lipid
Capana09g000178	GO:0071704	biological_process	black	organic substance metabolic process
Capana09g000178	GO:0006629	biological_process	black	lipid metabolic process
Capana09g000178	GO:0010154	biological_process	black	fruit development
Capana09g000178	GO:1900140	biological_process	black	regulation of seedling development
Capana09g000178	GO:0048731	biological_process	black	system development
Capana09g000178	GO:0009987	biological_process	black	cellular process
Capana09g000178	GO:0048856	biological_process	black	anatomical structure development
Capana09g000178	GO:0009725	biological_process	black	response to hormone
Capana09g000178	GO:0008150	biological_process	black	biological_process
Capana09g000178	GO:0032502	biological_process	black	developmental process
Capana09g000178	GO:0044255	biological_process	black	cellular lipid metabolic process
Capana09g000178	GO:0009719	biological_process	black	response to endogenous stimulus
Capana09g000178	GO:0050896	biological_process	black	response to stimulus
Capana09g000178	GO:0003006	biological_process	black	developmental process involved in reproduction
Capana09g000178	GO:0009266	biological_process	black	response to temperature stimulus
Capana09g000178	GO:0006639	biological_process	black	acylglycerol metabolic process
Capana09g000178	GO:0009790	biological_process	black	embryo development
Capana09g000178	GO:0005975	biological_process	black	carbohydrate metabolic process
Capana09g000178	GO:0010030	biological_process	black	positive regulation of seed germination
Capana09g000178	GO:0046486	biological_process	black	glycerolipid metabolic process
Capana09g000178	GO:0044249	biological_process	black	cellular biosynthetic process
Capana09g000178	GO:0009743	biological_process	black	response to carbohydrate
Capana09g000178	GO:0009651	biological_process	black	response to salt stress
Capana09g000178	GO:0009737	biological_process	black	response to abscisic acid
Capana09g000178	GO:0065007	biological_process	black	biological regulation
Capana09g000178	GO:0097305	biological_process	black	response to alcohol
Capana09g000178	GO:0050789	biological_process	black	regulation of biological process
Capana09g000178	GO:0046460	biological_process	black	neutral lipid biosynthetic process
Capana09g000178	GO:0010033	biological_process	black	response to organic substance
Capana09g000178	GO:0006641	biological_process	black	triglyceride metabolic process
Capana09g000178	GO:0045995	biological_process	black	regulation of embryonic development
Capana09g000178	GO:0048580	biological_process	black	regulation of post-embryonic development
Capana09g000178	GO:0019432	biological_process	black	triglyceride biosynthetic process
Capana09g000178	GO:0044238	biological_process	black	primary metabolic process
Capana09g000178	GO:0042221	biological_process	black	response to chemical
Capana09g000178	GO:2000026	biological_process	black	regulation of multicellular organismal development
Capana09g000178	GO:0048518	biological_process	black	positive regulation of biological process
Capana09g000178	GO:0006950	biological_process	black	response to stress
Capana09g000178	GO:0000003	biological_process	black	reproduction
Capana09g000178	GO:1901700	biological_process	black	response to oxygen-containing compound
Capana09g000178	GO:0001101	biological_process	black	response to acid chemical
Capana09g000178	GO:0051239	biological_process	black	regulation of multicellular organismal process
Capana09g000178	GO:0007275	biological_process	black	multicellular organism development
Capana09g000178	GO:0045017	biological_process	black	glycerolipid biosynthetic process
Capana09g000178	GO:0006638	biological_process	black	neutral lipid metabolic process
Capana09g000178	GO:0044237	biological_process	black	cellular metabolic process
Capana09g000178	GO:0061458	biological_process	black	reproductive system development
Capana09g000178	GO:0010029	biological_process	black	regulation of seed germination
Capana09g000178	GO:0006970	biological_process	black	response to osmotic stress
Capana09g000178	GO:0007568	biological_process	black	aging
Capana09g000178	GO:0050793	biological_process	black	regulation of developmental process
Capana09g000178	GO:0051094	biological_process	black	positive regulation of developmental process
Capana09g000178	GO:1901576	biological_process	black	organic substance biosynthetic process
Capana09g000178	GO:0048316	biological_process	black	seed development
Capana09g000178	GO:0009749	biological_process	black	response to glucose
Capana09g000178	GO:0034284	biological_process	black	response to monosaccharide
Capana09g000178	GO:0009793	biological_process	black	embryo development ending in seed dormancy
Capana09g000178	GO:0009791	biological_process	black	post-embryonic development
Capana09g000178	GO:0048608	biological_process	black	reproductive structure development
Capana09g000178	GO:0032501	biological_process	black	multicellular organismal process
Capana09g000178	GO:0009058	biological_process	black	biosynthetic process
Capana09g000178	GO:0008152	biological_process	black	metabolic process
Capana09g000178	GO:0009409	biological_process	black	response to cold
Capana09g000178	GO:0008610	biological_process	black	lipid biosynthetic process
Capana09g000191	GO:0006082	biological_process	black	organic acid metabolic process
Capana09g000191	GO:0043436	biological_process	black	oxoacid metabolic process
Capana09g000191	GO:1901360	biological_process	black	organic cyclic compound metabolic process
Capana09g000191	GO:0010154	biological_process	black	fruit development
Capana09g000191	GO:0009059	biological_process	black	macromolecule biosynthetic process
Capana09g000191	GO:0022414	biological_process	black	reproductive process
Capana09g000191	GO:0090304	biological_process	black	nucleic acid metabolic process
Capana09g000191	GO:0006725	biological_process	black	cellular aromatic compound metabolic process
Capana09g000191	GO:0016070	biological_process	black	RNA metabolic process
Capana09g000191	GO:0044237	biological_process	black	cellular metabolic process
Capana09g000191	GO:0008150	biological_process	black	biological_process
Capana09g000191	GO:0043603	biological_process	black	cellular amide metabolic process
Capana09g000191	GO:0043039	biological_process	black	tRNA aminoacylation
Capana09g000191	GO:0006418	biological_process	black	tRNA aminoacylation for protein translation
Capana09g000191	GO:0044281	biological_process	black	small molecule metabolic process
Capana09g000191	GO:0043170	biological_process	black	macromolecule metabolic process
Capana09g000191	GO:0009987	biological_process	black	cellular process
Capana09g000191	GO:0048608	biological_process	black	reproductive structure development
Capana09g000191	GO:0061458	biological_process	black	reproductive system development
Capana09g000191	GO:0043043	biological_process	black	peptide biosynthetic process
Capana09g000191	GO:0003006	biological_process	black	developmental process involved in reproduction
Capana09g000191	GO:0008152	biological_process	black	metabolic process
Capana09g000191	GO:0044260	biological_process	black	cellular macromolecule metabolic process
Capana09g000191	GO:0006807	biological_process	black	nitrogen compound metabolic process
Capana09g000191	GO:0071704	biological_process	black	organic substance metabolic process
Capana09g000191	GO:0032502	biological_process	black	developmental process
Capana09g000191	GO:0034645	biological_process	black	cellular macromolecule biosynthetic process
Capana09g000191	GO:0010467	biological_process	black	gene expression
Capana09g000191	GO:0019752	biological_process	black	carboxylic acid metabolic process
Capana09g000191	GO:0048316	biological_process	black	seed development
Capana09g000191	GO:0006399	biological_process	black	tRNA metabolic process
Capana09g000191	GO:0034641	biological_process	black	cellular nitrogen compound metabolic process
Capana09g000191	GO:0044249	biological_process	black	cellular biosynthetic process
Capana09g000191	GO:1901564	biological_process	black	organonitrogen compound metabolic process
Capana09g000191	GO:0048731	biological_process	black	system development
Capana09g000191	GO:0006139	biological_process	black	nucleobase-containing compound metabolic process
Capana09g000191	GO:0007275	biological_process	black	multicellular organism development
Capana09g000191	GO:0009791	biological_process	black	post-embryonic development
Capana09g000191	GO:0044271	biological_process	black	cellular nitrogen compound biosynthetic process
Capana09g000191	GO:0046483	biological_process	black	heterocycle metabolic process
Capana09g000191	GO:0009790	biological_process	black	embryo development
Capana09g000191	GO:1901566	biological_process	black	organonitrogen compound biosynthetic process
Capana09g000191	GO:0034660	biological_process	black	ncRNA metabolic process
Capana09g000191	GO:0044267	biological_process	black	cellular protein metabolic process
Capana09g000191	GO:0006520	biological_process	black	cellular amino acid metabolic process
Capana09g000191	GO:0006420	biological_process	black	arginyl-tRNA aminoacylation
Capana09g000191	GO:1901576	biological_process	black	organic substance biosynthetic process
Capana09g000191	GO:0009793	biological_process	black	embryo development ending in seed dormancy
Capana09g000191	GO:0032501	biological_process	black	multicellular organismal process
Capana09g000191	GO:0006412	biological_process	black	translation
Capana09g000191	GO:0044238	biological_process	black	primary metabolic process
Capana09g000191	GO:0048856	biological_process	black	anatomical structure development
Capana09g000191	GO:0043604	biological_process	black	amide biosynthetic process
Capana09g000191	GO:0000003	biological_process	black	reproduction
Capana09g000191	GO:0009058	biological_process	black	biosynthetic process
Capana09g000191	GO:0006518	biological_process	black	peptide metabolic process
Capana09g000191	GO:0043038	biological_process	black	amino acid activation
Capana09g000191	GO:0019538	biological_process	black	protein metabolic process
Capana09g000779	GO:0007049	biological_process	black	cell cycle
Capana09g000779	GO:0051704	biological_process	black	multi-organism process
Capana09g000779	GO:0008152	biological_process	black	metabolic process
Capana09g000779	GO:0071704	biological_process	black	organic substance metabolic process
Capana09g000779	GO:0090304	biological_process	black	nucleic acid metabolic process
Capana09g000779	GO:0009987	biological_process	black	cellular process
Capana09g000779	GO:0006139	biological_process	black	nucleobase-containing compound metabolic process
Capana09g000779	GO:0006311	biological_process	black	meiotic gene conversion
Capana09g000779	GO:0007059	biological_process	black	chromosome segregation
Capana09g000779	GO:0007127	biological_process	black	meiosis I
Capana09g000779	GO:0007140	biological_process	black	male meiotic nuclear division
Capana09g000779	GO:0035822	biological_process	black	gene conversion
Capana09g000779	GO:0007129	biological_process	black	homologous chromosome pairing at meiosis
Capana09g000779	GO:0000003	biological_process	black	reproduction
Capana09g000779	GO:0032504	biological_process	black	multicellular organism reproduction
Capana09g000779	GO:0000712	biological_process	black	resolution of meiotic recombination intermediates
Capana09g000779	GO:0071840	biological_process	black	cellular component organization or biogenesis
Capana09g000779	GO:0140013	biological_process	black	meiotic nuclear division
Capana09g000779	GO:0044703	biological_process	black	multi-organism reproductive process
Capana09g000779	GO:0048232	biological_process	black	male gamete generation
Capana09g000779	GO:0006259	biological_process	black	DNA metabolic process
Capana09g000779	GO:0006725	biological_process	black	cellular aromatic compound metabolic process
Capana09g000779	GO:0034641	biological_process	black	cellular nitrogen compound metabolic process
Capana09g000779	GO:0008150	biological_process	black	biological_process
Capana09g000779	GO:0051304	biological_process	black	chromosome separation
Capana09g000779	GO:0007276	biological_process	black	gamete generation
Capana09g000779	GO:0043170	biological_process	black	macromolecule metabolic process
Capana09g000779	GO:1901360	biological_process	black	organic cyclic compound metabolic process
Capana09g000779	GO:0007143	biological_process	black	female meiotic nuclear division
Capana09g000779	GO:0048285	biological_process	black	organelle fission
Capana09g000779	GO:0045132	biological_process	black	meiotic chromosome segregation
Capana09g000779	GO:0044260	biological_process	black	cellular macromolecule metabolic process
Capana09g000779	GO:0070192	biological_process	black	chromosome organization involved in meiotic cell cycle
Capana09g000779	GO:0035825	biological_process	black	homologous recombination
Capana09g000779	GO:0019953	biological_process	black	sexual reproduction
Capana09g000779	GO:0006996	biological_process	black	organelle organization
Capana09g000779	GO:0006310	biological_process	black	DNA recombination
Capana09g000779	GO:0006807	biological_process	black	nitrogen compound metabolic process
Capana09g000779	GO:0051307	biological_process	black	meiotic chromosome separation
Capana09g000779	GO:0046483	biological_process	black	heterocycle metabolic process
Capana09g000779	GO:0016043	biological_process	black	cellular component organization
Capana09g000779	GO:0032501	biological_process	black	multicellular organismal process
Capana09g000779	GO:0045143	biological_process	black	homologous chromosome segregation
Capana09g000779	GO:1903046	biological_process	black	meiotic cell cycle process
Capana09g000779	GO:0022412	biological_process	black	cellular process involved in reproduction in multicellular organism
Capana09g000779	GO:0044238	biological_process	black	primary metabolic process
Capana09g000779	GO:0048609	biological_process	black	multicellular organismal reproductive process
Capana09g000779	GO:0007131	biological_process	black	reciprocal meiotic recombination
Capana09g000779	GO:0098813	biological_process	black	nuclear chromosome segregation
Capana09g000779	GO:0007292	biological_process	black	female gamete generation
[truncated: 7,478 more rows]

## Sheet: Table S5
Table S5. List of Hub genes in three modules related to Xcv resistance response.
[truncated: 307 more rows]

[truncated: 4 more sheets: Table S6, Table S7, Table S8, Table S9]
